# Supplementary material for: Active DNA demethylation in human postmitotic cells correlates with activating histone modifications, but not transcription levels
Source: Genome Biol. 2010 Jun 18;11(6):R63. doi: 10.1186/gb-2010-11-6-r63 (PMC2911111; doi:10.1186/gb-2010-11-6-r63)
Supplement: Additional file 3 — MassARRAY EpiTYPER results. EpiTYPER methylation ratios of individual CpG units in 46 amplicons covering 26 distinct genomic locations are given for all samples of different donors along with mean values for d7 macrophages (MAC), monocytes (MO), dendritic cells (DC) at day 7 or 51 h and data for unmethylated, 33%, 66% and 100% methylated control DNA. Amplicons were grouped according to their microarray results: MCIp different (regions were detected as differentially methylated between MAC and DC; 18 regions in total, three are marked as false positive in the microarray experiments), MCIp marginally different (one region), MCIp ND (one region - CCL17 promoter - that was not present on the array but represented a possible target; MCIp control (regions that were detected as equally methylated (or unmethylated) between MACs and DCs, 6 regions). For two additional regions (HLA-DPB/A1 and SLC7A8), none of the tested amplicons worked. [file gb-2010-11-6-r63-S3.XLS]

## Sheet: Tabelle1
Amplicon Type	GeneSymbol	SampleID _GeneSymbol_CpG-unit	Mean MAC d7	Mean MO	Mean DC d7	Mean DC 51h		MAC 7d, donor A	MAC 7d, donor B	MAC 7d, donor C	MAC 7d, donor D	MAC 7d, donor E prep1	MAC 7d, donor E prep2	MAC 7d, donor F	MO (CD14), donor A	MO (CD14), donor B	MO (CD14), donor C	MO (CD14), donor D	MO , donor E prep1	MO , donor F	MO , donor E prep2	MO , donor G	MO , donor H	MO , donor I	DC 6h, donor G	DC 6h, donor H	DC 6h, donor I	DC 6h, donor E prep1	DC 18h, donor G	DC 18h, donor H	DC 18h, donor I	DC 18h, donor E prep1	DC 27h, donor G	DC 27h, donor H	DC 27h, donor I	DC 27h, donor E prep1	DC 42h, donor G	DC 42h, donor H	DC 42h, donor I	DC 42h, donor E prep1	DC 51h, donor G	DC 51h, donor H	DC 51h, donor I	DC 51h, donor E prep1	DC 7d, donor B	DC 7d, donor A	DC 7d, donor C	DC 7d, donor D	DC 7d, donor E prep1
MCIp different	STAT5A	Epi00103_STAT5A.1_CpG_1	0.89	0.899	0.48	0.805		0.85	0.84	0.91	0.91	0.89	0.9	0.93	0.93	0.84	0.89	0.93	0.91	0.91	0.89	0.89	0.88	0.92	0.89	0.87	0.92	0.86	0.91	0.87	0.92	0.87	0.88	0.86	0.93	0.87	0.86	0.87	0.89	0.76	0.89	0.81	0.9	0.62	0.28	0.58	0.73	NA	0.3
MCIp different	STAT5A	Epi00103_STAT5A.1_CpG_2	0.954286	0.958	0.491429	0.8425		0.98	0.9	0.95	0.94	0.97	0.97	0.97	0.97	0.98	0.95	0.94	0.98	0.95	0.95	0.95	0.95	0.96	0.97	0.94	0.97	0.97	0.96	0.93	0.97	0.93	0.94	0.94	0.97	0.92	0.92	0.88	0.93	0.81	0.93	0.84	0.93	0.67	0.26	0.6	0.75	0.56	0.26
MCIp different	STAT5A	Epi00104_STAT5A.2_CpG_1	0.985714	0.983	0.398571	0.8175		1	0.98	0.97	0.98	0.98	0.99	1	0.97	1	1	1	0.98	0.98	0.97	0.96	1	0.97	0.99	0.95	0.98	0.92	0.99	0.93	0.98	0.96	0.97	0.94	0.99	0.94	0.91	0.87	0.95	0.83	0.93	0.82	0.96	0.56	0.2	0.48	0.64	0.31	0.13
MCIp different	STAT5A	Epi00104_STAT5A.2_CpG_2	0.967143	0.962	0.444286	0.8175		0.95	0.95	0.98	0.97	0.96	0.98	0.98	0.94	0.96	0.98	0.98	0.95	0.97	0.97	0.95	0.96	0.96	0.97	0.96	0.96	0.95	0.96	0.94	0.98	0.93	0.95	0.92	0.97	0.89	0.93	0.84	0.94	0.77	0.95	0.82	0.93	0.57	0.24	0.54	0.73	0.37	0.18
MCIp different	STAT5A	Epi00104_STAT5A.2_CpG_3	0.967143	0.962	0.444286	0.8175		0.95	0.95	0.98	0.97	0.96	0.98	0.98	0.94	0.96	0.98	0.98	0.95	0.97	0.97	0.95	0.96	0.96	0.97	0.96	0.96	0.95	0.96	0.94	0.98	0.93	0.95	0.92	0.97	0.89	0.93	0.84	0.94	0.77	0.95	0.82	0.93	0.57	0.24	0.54	0.73	0.37	0.18
MCIp different	STAT5A	Epi00108_STAT5A.1_CpG_1	0.915714	0.901	0.907143	0.9175		0.91	0.91	0.9	0.95	0.9	0.92	0.92	0.93	0.92	0.92	0.91	0.88	0.91	0.88	0.89	0.88	0.89	0.85	0.93	0.9	0.89	NA	0.9	0.89	0.9	0.88	0.9	0.88	0.93	0.92	0.92	0.91	0.91	0.91	0.91	0.96	0.89	0.92	0.94	0.92	0.89	0.91
MCIp different	STAT5A	Epi00108_STAT5A.1_CpG_2	0.988	0.96	0.355	0.596667		0.96	NA	1	1	1	NA	0.98	1	0.99	NA	0.9	1	NA	NA	NA	NA	0.91	NA	0.98	1	NA	NA	NA	0.91	NA	0.91	0.77	NA	0.67	NA	NA	0.72	NA	0.76	0.62	NA	0.41	NA	0.58	NA	0.35	0.21
MCIp different	SLC27A3	Epi00105_SLC27A3.1_CpG_1	0.0685714	0.229	0.09	0.075		0.07	0.07	0.07	0.03	0.08	0.05	0.11	0.14	0.27	0.18	0.22	0.25	0.26	0.28	0.2	0.28	0.21	0.1	0.23	0.17	0.18	0.1	0.21	0.11	0.14	0.06	0.12	0.07	0.11	0.09	0.12	0.07	0.11	0.04	0.08	0.08	0.1	0.14	0.08	0.13	0	0.05
MCIp different	SLC27A3	Epi00105_SLC27A3.1_CpG_2	0.882857	0.892	0.341429	0.445		0.9	0.83	0.9	0.91	0.88	0.88	0.88	0.91	0.91	0.91	0.93	0.88	0.9	0.88	0.84	0.87	0.89	0.81	0.9	0.86	0.82	0.76	0.84	0.77	0.7	0.6	0.67	0.82	0.52	0.53	0.42	0.78	0.38	0.43	0.35	0.77	0.23	0.38	0.36	0.62	0.2	0.23
MCIp different	SLC27A3	Epi00105_SLC27A3.1_CpG_3	0.905714	0.92	0.587143	0.73		0.89	0.87	0.95	0.89	0.89	0.89	0.96	0.89	0.86	0.96	1	0.94	0.88	0.96	0.86	0.94	0.91	0.9	0.91	0.9	0.86	0.88	0.87	0.96	0.88	0.81	0.85	0.88	0.76	0.78	0.83	0.93	0.64	0.74	0.69	0.91	0.58	0.67	0.66	0.74	0.41	0.52
MCIp different	SLC27A3	Epi00105_SLC27A3.1_CpG_4	NA	NA	NA	NA		NA	NA	NA	NA	NA	NA	NA	NA	NA	NA	NA	NA	NA	NA	NA	NA	NA	NA	NA	NA	NA	NA	NA	NA	NA	NA	NA	NA	NA	NA	NA	NA	NA	NA	NA	NA	NA	NA	NA	NA	NA	NA
MCIp different	SLC27A3	Epi00106_SLC27A3.2_CpG_1	NA	NA	NA	NA		NA	NA	NA	NA	NA	NA	NA	NA	NA	NA	NA	NA	NA	NA	NA	NA	NA	NA	NA	NA	NA	NA	NA	NA	NA	NA	NA	NA	NA	NA	NA	NA	NA	NA	NA	NA	NA	NA	NA	NA	NA	NA
MCIp different	SLC27A3	Epi00106_SLC27A3.2_CpG_2	0.937143	0.926	0.91	0.9075		0.93	0.97	0.97	0.94	0.9	0.91	0.94	0.91	0.95	0.9	0.94	0.93	0.92	0.95	0.92	0.96	0.88	0.92	0.93	0.89	0.93	0.93	0.98	0.93	0.92	0.91	0.92	0.92	0.94	0.91	0.92	0.94	0.89	0.93	0.93	0.93	0.84	0.91	0.97	0.9	0.91	0.92
MCIp different	SLC27A3	Epi00106_SLC27A3.2_CpG_3	0.715714	0.69	0.69	0.7125		0.71	0.74	0.68	0.62	0.7	0.87	0.69	0.64	0.67	0.67	0.78	0.72	0.71	0.66	0.68	0.64	0.73	0.65	0.65	0.67	0.62	0.73	0.73	0.71	0.7	0.64	0.72	0.72	0.61	0.66	0.68	0.65	0.77	0.74	0.69	0.7	0.72	0.67	0.81	0.7	0.68	0.67
MCIp different	SLC27A3	Epi00106_SLC27A3.2_CpG_4	0.688571	0.653	0.612857	0.6225		0.67	0.7	0.76	0.71	0.65	0.63	0.7	0.67	0.7	0.7	0.67	0.58	0.79	0.58	0.59	0.62	0.63	0.62	0.57	0.75	0.65	0.56	0.65	0.68	0.67	0.55	0.6	0.61	0.53	0.56	0.69	0.67	0.63	0.54	0.67	0.65	0.63	0.69	0.67	0.57	0.65	0.5
MCIp different	SLC27A3	Epi00106_SLC27A3.2_CpG_5	0.325714	0.353	0.208571	0.2225		0.34	0.3	0.32	0.3	0.29	0.33	0.4	0.35	0.39	0.38	0.28	0.3	0.47	0.28	0.34	0.34	0.4	0.29	0.34	0.33	0.38	0.25	0.32	0.32	0.3	0.27	0.24	0.32	0.22	0.27	0.28	0.25	0.27	0.23	0.25	0.22	0.19	0.34	0.22	0.22	0.14	0.12
MCIp different	SLC27A3	Epi00106_SLC27A3.2_CpG_6	0.141429	0.156	0.08	0.08		0.14	0.13	0.16	0.14	0.11	0.14	0.17	0.16	0.12	0.17	0.18	0.15	0.27	0.12	0.12	0.14	0.13	0.09	0.18	0.17	0.19	0.06	0.22	0.17	0.15	0.14	0.11	0.13	0.07	0.11	0.13	0.11	0.22	0.07	0.11	0.08	0.06	0.11	0.02	0.14	0.07	0.05
MCIp different	SLC27A3	Epi00107_SLC27A3.3_CpG_1	0.657143	0.665	0.573333	0.6275		0.62	0.68	0.65	0.69	0.63	0.59	0.74	0.61	0.68	0.67	0.71	0.64	0.74	0.68	0.59	0.65	0.68	0.55	0.67	0.68	0.62	0.54	0.64	0.69	0.61	0.58	0.66	0.63	0.64	0.62	0.65	0.66	0.64	0.55	0.64	0.67	0.65	0.65	0.64	0.58	NA	0.48
MCIp different	SLC27A3	Epi00107_SLC27A3.3_CpG_2	0.36	0.373	0.22	0.2425		0.35	0.36	0.39	0.35	0.31	0.38	0.38	0.37	0.33	0.38	0.42	0.34	0.42	0.38	0.33	0.39	0.37	0.31	0.38	0.38	0.37	0.29	0.37	0.33	0.32	0.29	0.3	0.3	0.26	0.24	0.28	0.29	0.27	0.22	0.26	0.26	0.23	0.31	0.23	0.24	NA	0.13
MCIp different	SLC27A3	Epi00107_SLC27A3.3_CpG_3	0.172857	0.181	0.1	0.105		0.19	0.18	0.18	0.16	0.14	0.17	0.19	0.18	0.18	0.22	0.2	0.17	0.23	0.16	0.12	0.16	0.19	0.13	0.2	0.18	0.19	0.11	0.18	0.15	0.15	0.12	0.15	0.15	0.12	0.1	0.12	0.11	0.13	0.09	0.09	0.11	0.13	0.15	0.09	0.12	NA	0.04
MCIp different	CCL13 Promoter	Epi00109_CCL13.1_CpG_1	0.881429	0.853	0.177143	0.1875		0.84	0.89	0.86	0.89	0.91	0.83	0.95	0.84	0.89	0.85	0.85	0.81	0.89	0.87	0.83	0.85	0.85	0.88	0.84	0.85	0.84	0.55	0.59	0.46	0.54	0.36	0.41	0.29	0.38	0.21	0.19	0.16	0.21	0.17	0.21	0.16	0.21	0.21	0.16	0.31	0.13	0.07
MCIp different	CCL13 Promoter	Epi00109_CCL13.1_CpG_2.3	0.994286	0.993	0.258571	0.445		0.99	0.99	0.99	1	0.99	1	1	0.99	1	0.99	0.99	1	1	1	0.99	0.98	0.99	0.98	1	1	0.98	0.92	0.99	0.82	0.89	0.82	0.93	0.73	0.77	0.53	0.65	0.39	0.45	0.5	0.55	0.31	0.42	0.41	0.18	0.39	0.2	0.08
MCIp different	CCL13 Promoter	Epi00110_CCL13.2_CpG_1.2	NA	NA	NA	NA		NA	NA	NA	NA	NA	NA	NA	NA	NA	NA	NA	NA	NA	NA	NA	NA	NA	NA	NA	NA	NA	NA	NA	NA	NA	NA	NA	NA	NA	NA	NA	NA	NA	NA	NA	NA	NA	NA	NA	NA	NA	NA
MCIp different	CCL13 Promoter	Epi00110_CCL13.2_CpG_3	0.864286	0.828	0.172857	0.1725		0.83	0.8	0.8	0.86	0.88	1	0.88	0.82	0.84	0.77	0.82	0.86	0.86	0.84	0.8	0.84	0.83	0.78	0.8	0.89	0.84	0.59	0.67	0.44	0.44	0.32	0.47	0.31	0.33	0.22	0.18	0.14	0.19	0.2	0.16	0.17	0.16	0.2	0.13	0.24	0.15	0.09
MCIp different	CCL13 Promoter	Epi00110_CCL13.2_CpG_4.5	0.98	0.992	0.267143	0.395		0.94	0.98	0.98	0.99	1	0.97	1	0.98	1	1	1	1	0.99	1	0.98	0.98	0.99	0.95	1	1	1	0.92	0.98	0.84	0.9	0.84	0.95	0.71	0.68	0.55	0.68	0.36	0.46	0.48	0.51	0.3	0.29	0.44	0.15	0.33	0.28	0.11
MCIp different	P2RY6	Epi00111_P2RY6.1_CpG_1	NA	NA	NA	NA		NA	NA	NA	NA	NA	NA	NA	NA	NA	NA	NA	NA	NA	NA	NA	NA	NA	NA	NA	NA	NA	NA	NA	NA	NA	NA	NA	NA	NA	NA	NA	NA	NA	NA	NA	NA	NA	NA	NA	NA	NA	NA
MCIp different	P2RY6	Epi00111_P2RY6.1_CpG_2	1	1	0.934286	1		1	1	1	1	1	1	1	NA	1	1	1	1	NA	1	1	1	1	1	NA	1	1	NA	1	1	1	1	1	1	1	NA	1	1	1	1	1	1	1	1	1	0.99	1	0.7
MCIp different	P2RY6	Epi00111_P2RY6.1_CpG_3	0.945714	0.945	0.608571	0.8275		0.94	0.95	0.95	0.96	0.94	0.88	1	0.97	0.94	0.93	0.96	0.95	0.95	0.94	0.94	0.94	0.93	0.95	0.95	0.95	0.94	0.95	0.94	0.94	0.92	0.95	0.92	0.93	0.88	0.9	0.83	0.86	0.81	0.92	0.79	0.85	0.75	0.6	0.8	0.56	0.76	0.34
MCIp different	P2RY6	Epi00111_P2RY6.1_CpG_4	0.978571	0.972	0.938571	0.985		0.97	0.96	0.97	0.98	0.98	1	0.99	0.97	0.96	0.98	0.97	0.98	0.97	0.98	0.98	0.96	0.97	0.97	0.97	0.96	0.97	0.96	0.95	0.98	0.96	0.98	1	0.97	0.98	0.98	0.98	0.98	0.96	0.98	0.99	0.99	0.98	0.96	0.96	0.87	0.99	0.86
MCIp different	P2RY6	Epi00111_P2RY6.1_CpG_5.6	NA	NA	NA	NA		NA	NA	NA	NA	NA	NA	NA	NA	NA	NA	NA	NA	NA	NA	NA	NA	NA	NA	NA	NA	NA	NA	NA	NA	NA	NA	NA	NA	NA	NA	NA	NA	NA	NA	NA	NA	NA	NA	NA	NA	NA	NA
MCIp different	P2RY6	Epi00111_P2RY6.1_CpG_7	0.88	0.884	0.704286	0.885		0.86	0.89	0.91	0.91	0.85	0.83	0.91	0.97	0.88	0.87	0.88	0.88	0.88	0.86	0.91	0.85	0.86	0.85	0.98	0.91	0.88	0.91	0.85	0.97	0.86	0.91	0.9	0.88	0.89	0.91	0.86	0.86	0.83	0.88	0.85	0.97	0.84	0.73	0.88	0.54	0.83	0.55
MCIp different	P2RY6	Epi00112_P2RY6.2_CpG_1.2	1	1	1	1		1	1	1	1	1	1	1	1	1	1	1	1	1	1	1	1	1	1	1	1	1	1	1	1	1	1	1	1	1	1	1	NA	1	1	1	1	1	1	1	1	NA	1
MCIp different	P2RY6	Epi00112_P2RY6.2_CpG_3	NA	NA	NA	NA		NA	NA	NA	NA	NA	NA	NA	NA	NA	NA	NA	NA	NA	NA	NA	NA	NA	NA	NA	NA	NA	NA	NA	NA	NA	NA	NA	NA	NA	NA	NA	NA	NA	NA	NA	NA	NA	NA	NA	NA	NA	NA
MCIp different	P2RY6	Epi00112_P2RY6.2_CpG_4	0.97	0.944	0.773333	0.875		0.96	0.91	1	0.97	0.96	0.99	1	0.99	0.96	0.96	0.96	0.94	0.96	0.9	0.91	0.92	0.94	0.93	0.95	0.98	0.91	0.97	0.83	0.94	0.92	0.96	0.93	1	0.98	0.95	0.86	0.95	0.91	0.9	0.88	0.89	0.83	0.85	0.93	0.7	NA	0.64
MCIp different	P2RY6	Epi00112_P2RY6.2_CpG_5	NA	NA	NA	NA		NA	NA	NA	NA	NA	NA	NA	NA	NA	NA	NA	NA	NA	NA	NA	NA	NA	NA	NA	NA	NA	NA	NA	NA	NA	NA	NA	NA	NA	NA	NA	NA	NA	NA	NA	NA	NA	NA	NA	NA	NA	NA
MCIp different	P2RY6	Epi00112_P2RY6.2_CpG_6	0.945	0.932	0.708333	0.83		1	0.93	NA	0.97	0.9	0.87	1	1	1	0.95	0.94	0.93	1	0.92	0.94	0.9	0.74	0.92	0.93	1	0.97	0.86	0.76	0.99	0.96	1	0.9	0.76	0.94	0.96	0.92	NA	0.83	0.84	0.89	0.73	0.86	0.81	0.86	0.49	NA	0.52
MCIp different	P2RY6	Epi00112_P2RY6.2_CpG_7	0.934286	0.94	0.595	0.765		0.9	0.97	0.97	0.95	0.96	0.84	0.95	0.94	0.93	0.9	0.94	0.93	0.94	0.96	0.95	0.95	0.96	0.96	0.88	0.91	0.96	0.95	0.98	0.93	0.88	0.92	0.88	0.99	0.8	0.93	0.54	0.77	0.79	0.91	0.81	0.69	0.65	0.65	0.74	0.47	NA	0.41
MCIp different	CD207	Epi00116_CD207.2_CpG_1	0.93	0.906	0.822857	0.925		0.95	0.94	0.91	0.98	0.93	0.95	0.85	0.85	0.8	0.94	0.92	0.86	0.95	0.91	0.93	0.94	0.96	0.91	0.97	0.94	0.96	0.96	0.88	0.95	0.91	0.95	0.91	1	0.93	0.94	0.95	0.94	0.62	0.91	0.92	1	0.87	0.87	0.96	0.67	0.94	0.58
MCIp different	CD207	Epi00116_CD207.2_CpG_2	0.792857	0.797	0.634286	0.7775		0.79	0.8	0.71	0.79	0.83	0.77	0.86	0.84	0.84	0.76	0.76	0.77	0.82	0.77	0.78	0.76	0.87	0.73	0.76	0.83	0.78	0.77	0.72	0.8	0.79	0.83	0.74	0.79	0.77	0.84	0.73	0.81	0.55	0.75	0.74	0.8	0.82	0.82	0.82	0.4	0.8	0.31
MCIp different	CD207	Epi00116_CD207.2_CpG_3.4	0.994286	0.992	0.924286	0.9875		1	0.99	0.97	1	1	1	1	1	1	1	0.99	0.97	0.99	1	0.98	0.99	1	0.98	0.99	0.99	1	0.99	1	1	0.99	0.96	0.97	1	0.97	1	0.97	0.98	0.99	0.97	0.99	1	0.99	0.97	1	0.8	0.99	0.77
MCIp different	CD207	Epi00116_CD207.2_CpG_5	NA	NA	NA	NA		NA	NA	NA	NA	NA	NA	NA	NA	NA	NA	NA	NA	NA	NA	NA	NA	NA	NA	NA	NA	NA	NA	NA	NA	NA	NA	NA	NA	NA	NA	NA	NA	NA	NA	NA	NA	NA	NA	NA	NA	NA	NA
MCIp different	CD207	Epi00116_CD207.2_CpG_6	0.508571	0.852	0.172857	0.1875		0.71	0.44	0.39	0.34	0.43	0.62	0.63	0.87	0.89	0.73	0.81	0.87	0.89	0.86	0.8	0.91	0.89	0.71	0.77	0.93	0.86	0.44	0.49	0.43	0.42	0.31	0.28	0.37	0.18	0.23	0.22	0.2	0.14	0.24	0.13	0.14	0.24	0.2	0.17	0.16	0.11	0.12
MCIp different	CD207	Epi00116_CD207.2_CpG_7	NA	NA	NA	NA		NA	NA	NA	NA	NA	NA	NA	NA	NA	NA	NA	NA	NA	NA	NA	NA	NA	NA	NA	NA	NA	NA	NA	NA	NA	NA	NA	NA	NA	NA	NA	NA	NA	NA	NA	NA	NA	NA	NA	NA	NA	NA
MCIp different	CBR3	Epi00117_CBR3.1_CpG_1.2	0.834286	0.832	0.812857	0.81		0.81	0.83	0.83	0.85	0.86	0.81	0.85	0.81	0.8	0.86	0.89	0.81	0.85	0.82	0.85	0.82	0.81	0.79	0.83	0.82	0.84	0.81	0.83	0.82	0.82	0.81	0.79	0.85	0.81	0.83	0.87	0.83	0.78	0.82	0.79	0.83	0.8	0.82	0.77	0.81	0.81	0.84
MCIp different	CBR3	Epi00117_CBR3.1_CpG_3	0.914286	0.942	0.942857	0.915		0.96	0.88	0.87	0.89	0.92	0.93	0.95	0.96	0.95	0.9	0.94	0.94	0.94	0.97	0.93	0.96	0.93	0.89	0.92	0.9	0.94	0.88	0.88	0.89	0.94	0.85	0.95	0.9	0.91	0.9	0.89	0.91	0.93	0.9	0.9	0.91	0.95	0.94	0.98	0.91	0.99	0.9
MCIp different	CBR3	Epi00117_CBR3.1_CpG_4.5.6	0.875714	0.888	0.854286	0.9025		0.89	0.83	0.93	0.89	0.88	0.84	0.87	0.9	0.89	0.83	0.93	0.86	0.87	0.87	0.92	0.95	0.86	0.93	0.93	0.81	0.9	0.83	0.95	0.85	0.89	0.86	0.85	0.84	0.87	0.9	0.9	0.89	0.88	0.91	0.89	0.94	0.87	0.83	0.87	0.8	0.86	0.87
MCIp different	CBR3	Epi00117_CBR3.1_CpG_7	0.985714	0.986	0.982857	0.9925		0.96	1	1	0.99	1	0.95	1	1	1	0.97	1	0.98	0.99	0.96	0.97	0.99	1	0.99	0.99	1	0.99	0.98	0.99	0.99	1	0.99	1	1	1	1	0.95	0.99	0.99	1	0.98	1	0.99	1	1	0.95	0.99	0.99
MCIp different	CBR3	Epi00117_CBR3.1_CpG_8	0.874286	0.893	0.374286	0.7325		0.87	0.83	0.9	0.91	0.81	0.87	0.93	1	0.81	0.9	0.89	0.93	0.92	0.88	0.84	0.91	0.85	0.86	0.91	0.8	0.91	0.85	0.82	0.92	0.9	0.88	0.81	0.87	0.84	0.91	0.77	0.79	0.72	0.89	0.78	0.79	0.47	0.32	0.44	0.43	0.46	0.11
MCIp different	CBR3	Epi00117_CBR3.1_CpG_9	0.952857	0.949	0.538571	0.72		1	0.88	0.97	0.96	0.97	0.96	0.93	0.98	0.9	0.92	0.94	0.92	0.97	0.98	0.97	0.92	0.99	0.97	0.92	0.97	0.93	0.95	0.98	0.96	0.88	0.98	0.93	0.88	0.89	0.92	0.88	0.65	0.61	0.89	0.76	0.71	0.52	0.56	0.51	0.6	0.62	0.28
MCIp different	CBR3	Epi00117_CBR3.1_CpG_10.11	0.765714	0.876	0.224286	0.4775		0.81	0.71	0.8	0.79	0.75	0.69	0.81	0.92	0.85	0.87	0.86	0.84	0.88	0.87	0.91	0.86	0.9	0.91	0.87	0.88	0.87	0.93	0.88	0.85	0.75	0.81	0.78	0.64	0.62	0.72	0.66	0.44	0.4	0.67	0.51	0.4	0.33	0.23	0.18	0.27	0.27	0.09
MCIp different	CBR3	Epi00117_CBR3.1_CpG_12	0.765714	0.876	0.224286	0.4775		0.81	0.71	0.8	0.79	0.75	0.69	0.81	0.92	0.85	0.87	0.86	0.84	0.88	0.87	0.91	0.86	0.9	0.91	0.87	0.88	0.87	0.93	0.88	0.85	0.75	0.81	0.78	0.64	0.62	0.72	0.66	0.44	0.4	0.67	0.51	0.4	0.33	0.23	0.18	0.27	0.27	0.09
MCIp different	DNASE1L3	Epi00123_DNASE1L3.1_CpG_1	0.848571	0.808	0.464286	0.6825		0.83	0.88	0.84	0.83	0.83	0.92	0.81	0.98	0.89	0.79	0.77	0.76	0.85	0.83	0.78	0.64	0.79	0.83	0.77	0.82	0.78	0.67	0.8	0.8	0.85	0.83	0.84	0.97	0.72	0.74	0.69	0.83	0.68	0.85	0.58	0.85	0.45	0.33	0.6	0.6	0.5	0.24
MCIp different	DNASE1L3	Epi00123_DNASE1L3.1_CpG_2	0.962857	0.94	0.69	0.905		0.94	0.96	0.98	0.96	0.97	0.97	0.96	0.94	0.92	0.96	0.94	0.95	0.95	0.95	0.95	0.91	0.93	0.92	0.92	0.95	0.95	0.92	0.89	0.95	0.91	0.91	0.95	0.94	0.96	0.93	0.9	0.94	0.89	0.96	0.91	0.95	0.8	0.6	0.87	0.87	0.79	0.47
MCIp different	DNASE1L3	Epi00123_DNASE1L3.1_CpG_3	0.944286	0.937	0.484286	0.7675		0.92	0.94	0.97	0.96	0.94	0.92	0.96	0.92	0.93	0.97	0.96	0.92	0.96	0.89	0.93	0.94	0.95	0.96	0.94	0.94	0.92	0.94	0.91	0.94	0.91	0.95	0.94	0.94	0.89	0.91	0.78	0.92	0.66	0.89	0.73	0.94	0.51	0.26	0.58	0.73	0.6	0.19
MCIp different	DNASE1L3	Epi00123_DNASE1L3.1_CpG_4	0.618333	0.742222	0.465714	0.69		0.53	0.44	0.96	NA	0.41	0.4	0.97	0.44	0.5	0.95	NA	0.49	0.93	0.45	1	0.92	1	0.96	0.94	0.96	0.45	NA	NA	0.95	0.44	NA	0.95	0.94	0.41	0.96	0.9	0.95	0.37	0.95	0.82	NA	0.3	0.19	0.37	0.82	0.69	0.17
MCIp different	DNASE1L3	Epi00124_DNASE1L3.2_CpG_1	1	1	0.526667	0.925		1	1	NA	1	1	NA	1	1	NA	1	1	1	1	1	1	1	1	1	1	1	1	1	1	1	1	1	1	1	NA	1	1	NA	0.83	1	1	1	0.7	NA	NA	NA	NA	0.25
MCIp different	DNASE1L3	Epi00124_DNASE1L3.2_CpG_2	0.46	0.621111	0.277143	0.59		0.39	0.31	0.4	0.78	0.36	0.2	0.78	0.42	0.29	0.78	0.74	NA	0.78	0.43	0.76	0.75	0.64	0.74	0.76	0.72	0.42	0.7	0.67	0.78	0.34	0.74	0.84	0.69	0.19	0.76	0.7	0.91	0.41	0.66	0.68	0.77	0.25	0.16	0.24	0.3	0.33	0.14
MCIp different	DNASE1L3	Epi00124_DNASE1L3.2_CpG_3	0.52	0.5725	0.155	0.423333		NA	0.43	NA	0.6	0.6	NA	0.45	0.6	NA	0.61	0.58	NA	0.49	0.61	0.45	0.57	0.67	0.47	0.59	0.61	0.59	0.43	0.56	0.6	0.56	0.45	0.56	0.6	NA	0.45	0.42	NA	0.35	0.39	NA	0.56	0.32	0.1	NA	NA	NA	0.06
MCIp different	DNASE1L3	Epi00124_DNASE1L3.2_CpG_4	0.995714	0.969	0.617143	0.745		1	0.97	1	1	1	1	1	1	1	1	1	0.79	1	0.9	1	1	1	1	1	1	0.94	1	1	1	1	1	1	1	1	1	0.65	0.84	0.75	1	0.57	1	0.41	0.3	0.85	0.71	1	0.25
MCIp different	DNASE1L3	Epi00124_DNASE1L3.2_CpG_5	0.772	0.77	0.615	0.79		0.78	0.72	NA	0.76	0.8	NA	0.8	0.83	0.46	0.87	0.88	NA	0.82	0.75	0.77	0.79	0.76	0.78	0.84	0.84	0.78	0.68	0.8	0.81	0.69	0.85	0.85	0.7	NA	0.83	0.79	NA	0.78	0.73	0.82	0.94	0.67	0.54	NA	NA	NA	0.66
MCIp different	DNASE1L3	Epi00124_DNASE1L3.2_CpG_6	0.898	0.907143	0.598	0.8025		0.88	0.84	NA	1	0.89	NA	0.88	0.87	NA	0.92	0.88	NA	1	0.9	0.88	0.9	NA	0.93	0.9	0.87	0.87	0.83	0.82	0.94	0.81	0.83	0.89	0.91	NA	0.89	0.84	NA	0.73	0.9	0.74	0.88	0.69	0.49	NA	NA	0.67	0.49
MCIp different	DNASE1L3	Epi00124_DNASE1L3.2_CpG_7.8	0.996667	0.991	0.948571	0.9925		1	0.99	0.99	1	1	NA	1	0.99	0.97	0.99	0.98	1	0.99	1	1	1	0.99	0.99	0.99	1	0.99	1	1	1	1	0.99	1	0.99	1	1	1	1	0.98	0.99	0.99	1	0.99	0.93	0.98	0.95	0.93	0.96
MCIp different	DNASE1L3	Epi00124_DNASE1L3.2_CpG_9	0.67	0.768889	0.638333	0.755		0.6	0.69	0.73	0.67	0.81	0.58	0.61	0.73	0.64	1	0.66	NA	0.69	0.71	1	0.7	0.79	0.61	0.62	0.72	0.9	0.7	0.72	0.78	0.76	0.67	0.64	0.85	0.76	0.72	0.75	NA	0.82	0.74	0.62	0.9	0.76	0.55	NA	0.55	0.59	0.75
MCIp different	DNASE1L3	Epi00125_DNASE1L3.3_CpG_1	NA	NA	NA	NA		NA	NA	NA	NA	NA	NA	NA	NA	NA	NA	NA	NA	NA	NA	NA	NA	NA	NA	NA	NA	NA	NA	NA	NA	NA	NA	NA	NA	NA	NA	NA	NA	NA	NA	NA	NA	NA	NA	NA	NA	NA	NA
MCIp different	DNASE1L3	Epi00125_DNASE1L3.3_CpG_2	0.941429	0.945	0.95	0.94		0.93	0.95	0.94	0.96	0.96	0.9	0.95	0.95	0.97	0.95	0.93	0.95	0.94	0.94	0.95	0.9	0.97	0.93	0.9	0.93	0.93	0.95	0.9	0.93	0.94	0.94	0.91	0.95	0.97	0.94	0.87	0.95	0.96	0.94	0.92	0.94	0.96	0.96	1	0.92	0.93	0.95
MCIp different	DNASE1L3	Epi00125_DNASE1L3.3_CpG_3	0.904286	0.882	0.884286	0.875		0.91	0.91	0.9	0.91	0.9	0.92	0.88	0.89	0.91	0.91	0.87	0.9	0.86	0.86	0.89	0.86	0.87	0.9	0.84	0.87	0.85	0.89	0.85	0.88	0.88	0.88	0.87	0.87	0.89	0.91	0.83	0.89	0.87	0.88	0.89	0.88	0.85	0.88	0.9	0.83	0.92	0.91
MCIp different	DNASE1L3	Epi00125_DNASE1L3.3_CpG_4	0.986667	0.97375	0.971667	0.986667		1	0.97	1	NA	0.96	1	0.99	0.96	NA	1	NA	0.97	1	0.94	0.95	1	0.97	1	NA	0.96	1	0.96	1	0.98	0.94	0.99	1	NA	0.97	0.93	0.95	0.97	1	1	0.99	0.97	NA	NA	1	0.96	0.99	0.95
MCIp different	C14ORF166B	Epi00128_C14ORF166B.1_CpG_1	0.935714	0.911111	0.593333	0.67		0.92	0.94	0.93	0.94	0.9	0.99	0.93	0.9	0.93	0.91	0.89	NA	0.91	0.93	0.91	0.87	0.95	0.92	0.89	0.92	0.91	0.91	0.9	0.91	NA	0.88	0.86	0.88	0.8	0.76	0.74	0.89	0.6	0.73	0.69	0.82	0.44	0.57	0.7	0.8	NA	0.37
MCIp different	C14ORF166B	Epi00128_C14ORF166B.1_CpG_2	0.975714	0.976667	0.808571	0.855		1	1	1	0.99	1	0.84	1	1	0.9	1	1	NA	1	0.98	0.98	1	0.93	0.97	0.99	1	0.89	1	0.97	0.97	NA	0.97	0.95	1	0.96	0.96	0.9	1	0.78	0.88	0.91	1	0.63	0.86	1	0.98	0.82	0.63
MCIp different	C14ORF166B	Epi00128_C14ORF166B.1_CpG_3	0.914286	0.904444	0.771667	0.7975		0.9	0.91	0.97	0.9	0.9	0.82	1	0.89	0.92	0.9	0.91	NA	0.91	0.84	0.91	0.9	0.96	0.96	0.89	0.9	0.87	0.9	0.89	0.94	NA	0.97	0.87	0.92	0.91	0.87	0.87	0.91	0.79	0.81	0.88	0.91	0.59	0.85	0.82	0.95	NA	0.66
MCIp different	C14ORF166B	Epi00128_C14ORF166B.1_CpG_4	0.975714	0.968889	0.957143	0.9575		0.99	0.96	0.97	0.98	0.96	1	0.97	0.98	1	0.97	0.97	NA	0.96	0.95	0.96	0.95	0.98	0.98	0.95	0.97	0.94	0.97	0.94	0.96	NA	0.96	0.95	0.98	0.95	0.96	0.97	0.95	0.92	0.94	0.99	0.97	0.93	0.99	0.97	0.95	1	0.93
MCIp different	C14ORF166B	Epi00128_C14ORF166B.1_CpG_5	0.717143	0.73	0.396667	0.52		0.84	0.74	0.66	0.73	0.71	0.67	0.67	0.69	NA	0.68	0.76	NA	0.76	0.79	0.65	0.69	0.82	0.67	0.69	0.69	0.67	0.65	0.68	0.66	NA	0.67	0.64	0.7	0.76	0.61	0.63	0.67	0.58	0.54	0.55	0.65	0.34	0.4	0.59	0.48	NA	0.12
MCIp different	C14ORF166B	Epi00129_C14ORF166B.2_CpG_1	0.894286	0.856667	0.625714	0.74		0.93	0.89	0.92	0.92	0.88	0.84	0.88	0.91	0.85	0.88	0.88	NA	0.88	0.86	0.81	0.78	0.86	0.87	0.85	0.88	0.85	0.84	0.88	0.85	0.85	0.82	0.85	0.88	0.88	0.82	0.79	0.79	0.6	0.81	0.74	0.89	0.52	0.72	0.73	0.75	0.75	0.34
MCIp different	C14ORF166B	Epi00129_C14ORF166B.2_CpG_2	0.971429	0.97	0.954286	0.9625		0.96	0.96	0.99	0.95	1	0.97	0.97	0.96	1	0.96	0.97	NA	0.98	0.98	0.94	0.96	0.98	0.97	0.97	0.97	0.97	0.97	0.98	0.96	0.95	0.95	0.96	0.96	0.98	0.99	0.97	0.98	0.94	0.97	0.97	0.94	0.97	0.93	0.98	0.99	1	0.92
MCIp different	C14ORF166B	Epi00129_C14ORF166B.2_CpG_3	0.938571	0.932222	0.891429	0.885		0.92	0.9	0.95	0.97	0.95	0.91	0.97	0.95	0.97	0.96	0.91	NA	0.97	0.9	0.97	0.84	0.92	0.93	0.88	0.94	0.89	0.9	0.89	0.93	0.79	0.94	0.88	0.95	0.88	0.92	0.91	0.9	0.83	0.92	0.88	0.95	0.79	0.85	0.94	0.87	0.97	0.88
MCIp different	MIA	Epi00143_MIA.2_CpG_1	1	1	1	0.9375		NA	NA	1	1	1	1	1	NA	1	1	1	NA	1	1	1	1	1	1	1	1	1	1	1	1	NA	1	1	1	1	1	0.88	1	1	1	0.75	1	1	1	NA	1	1	1
MCIp different	MIA	Epi00143_MIA.2_CpG_2	0.957143	0.965556	0.964286	0.955		0.95	0.96	0.95	0.95	0.97	0.94	0.98	0.97	0.97	0.97	0.98	NA	0.95	0.98	0.96	0.93	0.98	0.95	0.94	0.97	0.97	0.95	0.97	0.97	0.94	0.95	0.96	0.97	0.91	0.95	0.94	0.97	0.94	0.96	0.91	0.97	0.98	0.94	0.97	0.97	0.95	0.96
MCIp different	MIA	Epi00143_MIA.2_CpG_3	0.91	0.88625	0.901667	0.886667		NA	0.93	0.91	0.94	0.9	0.85	0.93	NA	0.99	0.87	0.89	NA	0.86	0.87	0.88	0.85	0.88	0.94	0.79	0.86	0.81	0.88	0.9	0.86	NA	0.92	0.98	0.86	0.9	0.9	0.9	0.86	0.88	0.89	NA	0.86	0.91	0.9	NA	0.92	0.93	0.87
MCIp different	MIA	Epi00143_MIA.2_CpG_4	0.881429	0.902222	0.878571	0.895		0.93	0.86	0.88	0.83	0.94	0.85	0.88	0.91	0.95	0.93	0.87	NA	0.88	0.84	0.87	0.95	0.92	0.86	0.85	0.96	0.93	0.87	0.87	0.88	0.94	0.88	0.89	0.9	0.84	0.89	0.91	0.87	0.92	0.87	0.9	0.91	0.9	0.94	0.83	0.85	0.91	0.87
MCIp different	MIA	Epi00143_MIA.2_CpG_5	0.97	0.96	0.924286	0.9475		0.99	0.97	0.95	0.97	0.97	0.97	0.97	0.95	0.99	0.97	0.96	NA	0.95	0.98	0.94	0.93	0.97	0.98	0.95	0.93	0.97	0.98	0.97	0.95	0.94	0.98	0.98	0.97	0.94	0.96	0.93	0.96	0.93	0.98	0.94	0.94	0.93	0.96	0.94	0.91	0.95	0.89
MCIp different	MIA	Epi00143_MIA.2_CpG_6	0.894286	0.918889	0.761429	0.83		0.88	0.89	0.94	0.91	0.9	0.84	0.9	0.95	0.9	0.9	0.92	NA	0.91	0.94	0.91	0.91	0.93	0.9	0.9	0.91	0.92	0.92	0.96	0.88	0.9	0.9	0.91	0.91	0.89	0.91	0.87	0.87	0.8	0.9	0.83	0.82	0.77	0.71	0.82	0.76	0.88	0.65
MCIp different	MIA	Epi00143_MIA.2_CpG_7	0.914286	0.931111	0.661429	0.8275		1	1	0.86	0.95	0.95	0.69	0.95	1	0.94	0.99	0.99	NA	0.95	0.9	0.81	0.89	0.91	0.84	0.9	0.94	0.92	0.94	0.94	0.97	0.83	0.98	0.92	0.92	0.81	0.89	0.83	0.84	0.72	0.88	0.82	0.88	0.73	0.74	0.76	0.59	0.71	0.48
MCIp different	MIA	Epi00143_MIA.2_CpG_8.9	NA	NA	NA	NA		NA	NA	NA	NA	NA	NA	NA	NA	NA	NA	NA	NA	NA	NA	NA	NA	NA	NA	NA	NA	NA	NA	NA	NA	NA	NA	NA	NA	NA	NA	NA	NA	NA	NA	NA	NA	NA	NA	NA	NA	NA	NA
MCIp different	MIA	Epi00143_MIA.2_CpG_10	0.702857	0.8	0.303333	0.345		0.7	0.77	0.72	0.73	0.63	0.64	0.73	0.93	0.81	0.75	0.83	NA	0.83	0.78	0.79	0.77	0.71	0.93	0.75	0.78	0.79	0.74	0.78	0.7	0.62	0.66	0.54	0.64	0.53	0.58	0.38	0.48	0.34	0.39	0.27	0.37	0.35	0.32	NA	0.35	0.34	0.17
MCIp different	C9ORF78	Epi00147_C9ORF78.2_CpG_1.2	0.767143	0.912	0.231429	0.465		0.96	0.63	0.69	0.95	0.72	0.7	0.72	0.97	0.88	0.85	0.98	0.91	0.9	0.87	0.88	0.94	0.94	0.88	0.9	0.94	0.87	0.82	0.84	0.89	0.68	0.72	0.63	0.79	0.64	0.53	0.42	0.67	0.35	0.48	0.39	0.63	0.36	0.22	0.27	0.23	0.33	0.16
MCIp different	C9ORF78	Epi00147_C9ORF78.2_CpG_3	0.721429	0.777	0.457143	0.67		0.89	0.64	0.53	0.92	0.68	0.68	0.71	0.96	0.7	0.68	0.84	0.77	0.73	0.78	0.71	0.78	0.82	0.77	0.79	0.84	0.78	0.76	0.76	0.78	0.7	0.77	0.8	0.81	0.83	0.73	0.66	0.74	0.61	0.67	0.62	0.71	0.68	0.56	0.5	0.38	0.69	0.29
MCIp different	C9ORF78	Epi00147_C9ORF78.2_CpG_4	0.868571	0.93	0.577143	0.7825		0.96	0.84	0.84	0.93	0.86	0.77	0.88	0.97	0.87	0.93	0.97	0.93	0.93	0.91	0.93	0.94	0.92	0.92	0.93	0.94	0.89	0.92	0.9	0.9	0.86	0.89	0.85	0.9	0.88	0.82	0.75	0.85	0.75	0.79	0.81	0.85	0.68	0.74	0.65	0.53	0.69	0.42
MCIp different	C9ORF78	Epi00147_C9ORF78.2_CpG_5	0.75	0.756	0.671429	0.7175		0.84	0.7	0.69	0.78	0.76	0.73	0.75	0.89	0.77	0.74	0.84	0.79	0.73	0.73	0.68	0.7	0.69	0.7	0.73	0.67	0.75	0.69	0.66	0.7	0.65	0.69	0.74	0.83	0.74	0.69	0.72	0.72	0.85	0.74	0.73	0.73	0.67	0.69	0.84	0.61	0.71	0.55
MCIp different	C9ORF78	Epi00147_C9ORF78.2_CpG_6.7	0.941429	0.955	0.975714	0.9675		0.91	0.92	0.95	0.96	0.95	0.93	0.97	0.94	0.94	0.97	0.96	0.99	0.94	0.94	0.96	0.96	0.95	0.94	0.92	0.94	0.94	0.97	0.95	0.97	0.95	0.96	0.97	0.97	0.97	0.96	0.95	0.96	0.9	0.98	0.98	0.96	0.95	0.97	0.98	0.98	0.98	0.98
MCIp different	C9ORF78	Epi00147_C9ORF78.2_CpG_8	0.942857	0.936	0.884286	0.93		0.98	0.93	0.94	0.96	0.95	0.92	0.92	0.92	0.95	0.94	0.95	0.93	0.95	0.9	0.96	0.93	0.93	0.91	0.93	0.94	0.92	0.93	0.91	0.95	0.93	0.95	0.93	0.98	0.92	0.93	0.93	0.95	0.92	0.93	0.92	0.95	0.92	0.85	0.94	0.81	0.93	0.88
MCIp different	C9ORF78	Epi00147_C9ORF78.2_CpG_9	0.655714	0.804	0.162857	0.3075		0.76	0.54	0.63	0.81	0.61	0.62	0.62	0.84	0.84	0.79	0.88	0.68	0.82	0.78	0.79	0.81	0.81	0.79	0.79	0.82	0.83	0.71	0.72	0.71	0.55	0.6	0.49	0.65	0.52	0.36	0.34	0.49	0.32	0.33	0.23	0.42	0.25	0.19	0.15	0.17	0.24	0.09
MCIp different	C9ORF78	Epi00147_C9ORF78.2_CpG_10	0.834286	0.918889	0.232857	0.3675		0.88	0.74	0.66	0.91	0.93	0.94	0.78	0.96	0.92	0.93	0.97	NA	0.97	0.88	0.84	0.86	0.94	0.88	0.9	0.95	0.95	0.83	NA	0.8	0.61	0.63	0.65	0.72	0.63	0.35	0.46	0.57	0.45	0.35	0.35	0.49	0.28	0.29	0.24	0.27	0.34	0.12
MCIp different	C9ORF78	Epi00148_C9ORF78.3_CpG_1	0.647143	0.817	0.172857	0.3225		0.77	0.54	0.61	0.8	0.64	0.59	0.58	0.83	0.8	0.8	0.86	0.84	0.82	0.78	0.81	0.8	0.83	0.82	0.78	0.83	0.76	0.7	0.64	0.74	0.63	0.58	0.48	0.66	0.49	0.39	0.3	0.51	0.3	0.3	0.27	0.46	0.26	0.17	0.17	0.2	0.18	0.11
MCIp different	C9ORF78	Epi00148_C9ORF78.3_CpG_2	0.72	0.774	0.242857	0.3575		0.79	0.76	0.64	0.78	0.68	0.7	0.69	0.83	0.86	0.76	0.76	0.78	0.74	0.77	0.69	0.81	0.74	0.7	0.71	0.69	0.8	0.63	0.62	0.66	0.64	0.58	0.57	0.6	0.45	0.37	0.39	0.54	0.35	0.35	0.35	0.46	0.27	0.39	0.24	0.17	0.24	0.28
MCIp different	C9ORF78	Epi00148_C9ORF78.3_CpG_3	0.621429	0.885	0.158571	0.2975		0.74	0.53	0.59	0.77	0.59	0.59	0.54	0.91	0.91	0.9	0.9	0.86	0.86	0.88	0.87	0.88	0.88	0.87	0.83	0.89	0.83	0.69	0.66	0.74	0.62	0.55	0.48	0.65	0.45	0.38	0.29	0.49	0.28	0.29	0.26	0.4	0.24	0.18	0.19	0.17	0.14	0.07
MCIp different	ADPGK	Epi00153_ADPGK.1_CpG_1	0.756	0.861	0.798	0.855		NA	0.82	NA	0.69	0.88	0.62	0.77	0.92	0.75	0.9	0.9	0.65	0.91	0.85	0.83	0.96	0.94	0.87	0.95	0.89	0.88	0.9	0.79	0.9	0.93	0.82	0.81	0.96	0.67	0.93	0.79	0.89	0.86	0.85	0.83	0.86	0.88	0.85	NA	NA	0.57	0.77
MCIp different	ADPGK	Epi00153_ADPGK.1_CpG_2	0.595	0.61	0.155	0.24		NA	NA	NA	0.62	0.57	NA	NA	NA	NA	0.39	0.66	0.5	NA	NA	0.89	NA	NA	0.57	0.62	0.6	0.66	0.46	NA	0.68	NA	0.53	NA	NA	NA	0.31	NA	0.4	NA	NA	NA	NA	0.24	NA	NA	NA	NA	0.17
MCIp different	ADPGK	Epi00153_ADPGK.1_CpG_3	0.591429	0.731	0.192857	0.245		0.59	0.68	0.56	0.61	0.65	0.57	0.48	0.76	0.82	0.8	0.72	0.73	0.73	0.7	0.75	0.59	0.71	0.75	0.56	0.68	0.7	0.5	0.46	0.64	0.53	0.37	0.3	0.46	0.35	0.21	0.2	0.46	0.33	0.23	0.16	0.38	0.21	0.21	0.23	0.29	0.23	0.11
MCIp different	ADPGK	Epi00153_ADPGK.1_CpG_4	0.834286	0.894	0.265714	0.48		0.75	0.88	0.85	0.85	0.91	0.84	0.76	0.92	0.97	0.92	0.88	0.87	0.9	0.9	0.87	0.85	0.86	0.9	0.83	0.88	0.86	0.82	0.7	0.82	0.78	0.76	0.49	0.72	0.65	0.45	0.37	0.74	0.54	0.42	0.3	0.71	0.49	0.24	0.4	0.42	0.12	0.14
MCIp different	ADPGK	Epi00153_ADPGK.1_CpG_5	0.886	0.921111	0.7175	0.8475		1	0.92	NA	0.71	0.91	NA	0.89	1	NA	0.88	0.82	0.93	0.97	0.99	0.88	0.91	0.91	0.89	0.92	0.89	0.89	0.97	0.94	0.95	0.93	0.95	0.82	0.87	NA	0.77	0.89	0.95	0.8	0.89	0.85	0.89	0.76	0.73	NA	NA	NA	0.77
MCIp different	ADPGK	Epi00154_ADPGK.2_CpG_1	0.962857	0.955556	0.868333	0.906667		1	0.95	0.92	1	1	0.87	1	1	NA	0.91	0.94	1	0.94	0.98	0.94	0.89	1	0.96	0.83	0.94	0.83	1	1	1	0.92	0.93	0.95	0.99	0.98	0.93	0.93	0.9	0.88	NA	0.97	0.88	0.87	0.9	1	0.98	NA	0.88
MCIp different	ADPGK	Epi00154_ADPGK.2_CpG_2	0.96	0.955	0.724286	0.8725		1	0.93	1	0.98	0.94	0.92	0.95	0.97	1	0.97	0.98	0.96	0.91	0.92	0.96	0.9	0.98	0.96	0.94	0.97	0.91	0.96	0.92	0.98	0.91	0.94	0.91	0.96	0.91	0.91	0.89	0.96	0.86	0.88	0.86	0.93	0.82	0.85	0.9	0.84	0.46	0.74
MCIp different	ADPGK	Epi00154_ADPGK.2_CpG_3	0.938571	0.935	0.717143	0.85		0.95	0.93	0.96	0.93	0.95	0.9	0.95	0.97	0.97	0.97	0.94	0.96	0.92	0.86	0.94	0.88	0.94	0.95	0.88	0.93	0.88	0.93	0.89	0.95	0.94	0.9	0.87	0.95	0.89	0.91	0.87	0.94	0.77	0.9	0.81	0.94	0.75	0.8	0.84	0.85	0.67	0.7
MCIp different	ADPGK	Epi00154_ADPGK.2_CpG_4	0.788571	0.729	0.284286	0.4025		0.78	0.78	0.81	0.83	0.74	0.83	0.75	0.73	0.81	0.8	0.75	0.77	0.75	0.65	0.68	0.56	0.79	0.75	0.61	0.77	0.73	0.78	0.61	0.75	0.65	0.72	0.48	0.75	0.51	0.61	0.32	0.72	0.28	0.45	0.22	0.74	0.2	0.22	0.29	0.61	0.25	0.15
MCIp different	NDRG2	Epi00156_NDRG2.1_CpG_1	0.225	0.21	0.114286	0.095		0.18	0.2	0.24	0.25	NA	0.19	0.29	0.21	0.13	0.15	0.19	0.16	0.32	0.26	0.22	0.21	0.25	0.19	0.22	0.29	0.2	0.16	0.18	0.21	0.25	0.21	0.16	0.23	0.11	0.09	0.07	0.13	0.09	0.05	0.08	0.18	0.07	0.13	0.12	0.22	0.05	0.05
MCIp different	NDRG2	Epi00156_NDRG2.1_CpG_2	0.928333	0.885	0.358571	0.53		0.93	0.92	0.96	0.93	NA	0.96	0.87	0.94	0.88	0.89	0.9	0.9	0.88	0.84	0.86	0.87	0.89	0.89	0.83	0.88	0.93	0.94	0.86	0.89	0.81	0.81	0.72	0.88	0.67	0.6	0.53	0.8	0.52	0.51	0.47	0.7	0.44	0.43	0.49	0.45	0.27	0.22
MCIp different	NDRG2	Epi00156_NDRG2.1_CpG_3.4	NA	NA	NA	NA		NA	NA	NA	NA	NA	NA	NA	NA	NA	NA	NA	NA	NA	NA	NA	NA	NA	NA	NA	NA	NA	NA	NA	NA	NA	NA	NA	NA	NA	NA	NA	NA	NA	NA	NA	NA	NA	NA	NA	NA	NA	NA
MCIp different	NDRG2	Epi00156_NDRG2.1_CpG_5	0.811667	0.8	0.468571	0.6025		0.8	0.86	0.75	0.87	NA	0.82	0.77	0.8	0.8	0.76	0.8	0.77	0.82	0.96	0.8	0.81	0.68	0.78	0.86	0.75	0.97	0.79	0.66	0.76	0.77	0.68	0.7	0.68	0.85	0.66	0.66	0.72	0.6	0.63	0.46	0.8	0.52	0.51	0.64	0.5	0.36	0.35
MCIp different	NDRG2	Epi00156_NDRG2.1_CpG_6	NA	NA	NA	NA		NA	NA	NA	NA	NA	NA	NA	NA	NA	NA	NA	NA	NA	NA	NA	NA	NA	NA	NA	NA	NA	NA	NA	NA	NA	NA	NA	NA	NA	NA	NA	NA	NA	NA	NA	NA	NA	NA	NA	NA	NA	NA
MCIp different	RAP1GAP	Epi00159_RAP1GAP.2_CpG_1	0.918571	0.935	0.571429	0.7075		0.96	0.98	0.98	0.75	0.94	0.89	0.93	0.94	1	0.95	0.93	0.9	0.92	0.93	0.94	0.92	0.92	0.97	0.89	0.92	0.93	0.92	0.83	0.97	0.82	0.88	0.81	0.91	0.76	0.65	0.62	0.85	0.58	0.59	0.69	0.89	0.66	0.67	0.59	0.87	0.42	0.47
MCIp different	RAP1GAP	Epi00159_RAP1GAP.2_CpG_2	0.358571	0.373	0.138571	0.1775		0.42	0.39	0.35	0.25	0.44	0.35	0.31	0.53	0.29	0.47	0.46	0.34	0.29	0.33	0.29	0.36	0.37	0.37	0.35	0.45	0.44	0.26	0.3	0.29	0.28	0.25	0.21	0.37	0.17	0.13	0.11	0.23	0.19	0.15	0.1	0.29	0.17	0.14	0.19	0.24	0.1	0.09
MCIp different	RAP1GAP	Epi00159_RAP1GAP.2_CpG_3	NA	NA	NA	NA		NA	NA	NA	NA	NA	NA	NA	NA	NA	NA	NA	NA	NA	NA	NA	NA	NA	NA	NA	NA	NA	NA	NA	NA	NA	NA	NA	NA	NA	NA	NA	NA	NA	NA	NA	NA	NA	NA	NA	NA	NA	NA
MCIp different	RAP1GAP	Epi00159_RAP1GAP.2_CpG_4	0.935714	0.942	0.918571	0.95		0.96	0.96	0.99	0.8	0.91	0.96	0.97	0.99	0.98	0.96	0.94	0.93	0.97	0.91	0.94	0.85	0.95	0.86	0.91	0.95	0.95	0.98	0.79	0.97	0.9	0.97	0.94	0.91	0.88	0.91	0.96	0.96	0.97	0.94	0.96	0.97	0.93	0.88	1	0.99	0.95	0.81
MCIp different	RAP1GAP	Epi00159_RAP1GAP.2_CpG_5	0.435714	0.398	0.41	0.3825		0.54	0.23	0.42	0.49	0.37	0.53	0.47	0.62	0.46	0.33	0.43	0.3	0.44	0.39	0.23	0.37	0.41	0.29	0.34	0.38	0.4	0.29	0.3	0.37	0.42	0.3	0.32	0.38	0.35	0.33	0.27	0.36	0.52	0.36	0.25	0.41	0.51	0.43	0.36	0.52	0.38	0.46
MCIp different	RAP1GAP	Epi00159_RAP1GAP.2_CpG_6	0.694286	0.675	0.702857	0.7125		0.72	0.55	0.79	0.66	0.78	0.73	0.63	0.59	0.65	0.86	0.7	0.75	0.66	0.7	0.55	0.58	0.71	0.57	0.6	0.7	0.76	0.72	0.63	0.68	0.8	0.69	0.63	0.67	NA	0.67	0.69	0.66	0.88	0.68	0.68	0.73	0.76	0.56	0.87	0.76	0.6	0.78
MCIp different	RAP1GAP	Epi00159_RAP1GAP.2_CpG_7	0.515714	0.535	0.514286	0.53		0.39	0.52	0.63	0.55	0.47	0.51	0.54	0.38	0.7	0.53	0.47	0.61	0.51	0.56	0.57	0.43	0.59	0.44	0.6	0.62	0.6	0.58	0.48	0.54	0.64	0.56	0.57	0.53	0.46	0.63	0.38	0.48	0.51	0.64	0.48	0.51	0.49	0.51	0.58	0.6	0.41	0.61
MCIp different	CLEC10A	Epi00184_CLEC10A.1_CpG_1.2	0.576667	0.4	0.42	0.386667		0.6	0.61	NA	0.52	0.52	0.62	0.59	0.32	0.4	0.37	0.34	0.4	0.47	0.5	0.4	0.4	NA	0.42	0.44	0.48	0.43	0.36	0.49	0.46	0.53	0.36	0.4	0.38	0.46	0.27	0.38	0.37	0.32	NA	0.38	0.37	0.41	0.46	0.38	NA	0.37	NA
MCIp different	CLEC10A	Epi00184_CLEC10A.1_CpG_3	NA	NA	NA	NA		NA	NA	NA	NA	NA	NA	NA	NA	NA	NA	NA	NA	NA	NA	NA	NA	NA	NA	NA	NA	NA	NA	NA	NA	NA	NA	NA	NA	NA	NA	NA	NA	NA	NA	NA	NA	NA	NA	NA	NA	NA	NA
MCIp different	CLEC10A	Epi00184_CLEC10A.1_CpG_4.5	0.311667	0.272222	0.233333	0.213333		0.33	0.36	NA	0.27	0.27	0.32	0.32	0.22	0.19	0.19	0.31	0.33	0.33	0.35	0.24	0.29	NA	0.27	0.3	0.3	0.4	0.21	0.4	0.33	0.35	0.25	0.29	0.21	0.33	0.19	0.26	0.19	0.22	NA	0.21	0.17	0.26	0.23	0.23	NA	0.24	0.17
MCIp different	CLEC10A	Epi00184_CLEC10A.1_CpG_6	0.755	0.77	0.508	0.54		0.74	0.71	NA	0.77	0.75	0.82	0.74	0.76	0.78	0.75	0.77	0.76	0.77	0.77	0.8	0.77	NA	0.76	0.79	0.82	0.81	0.71	0.76	0.73	0.74	0.78	0.72	0.63	0.74	0.63	0.59	0.48	0.45	NA	0.58	0.44	0.6	0.63	0.47	NA	0.53	NA
MCIp different	CLEC10A	Epi00184_CLEC10A.1_CpG_7	0.906667	0.925556	0.476667	0.6		0.93	0.87	NA	0.89	0.9	0.95	0.9	0.96	0.96	0.92	0.88	0.93	0.9	0.93	0.94	0.91	NA	0.91	0.91	0.89	0.93	0.84	0.92	0.93	0.95	0.87	0.84	0.79	0.89	0.66	0.73	0.67	0.58	NA	0.71	0.46	0.63	0.59	0.39	NA	0.52	0.34
MCIp different	CLEC10A	Epi00184_CLEC10A.1_CpG_8	NA	NA	NA	NA		NA	NA	NA	NA	NA	NA	NA	NA	NA	NA	NA	NA	NA	NA	NA	NA	NA	NA	NA	NA	NA	NA	NA	NA	NA	NA	NA	NA	NA	NA	NA	NA	NA	NA	NA	NA	NA	NA	NA	NA	NA	NA
MCIp different	CLEC10A	Epi00184_CLEC10A.1_CpG_9	0.966667	0.953333	0.893333	0.946667		0.97	0.97	NA	0.95	0.94	0.99	0.98	0.95	0.96	0.98	0.94	0.95	0.97	0.93	0.97	0.93	NA	0.94	0.95	0.93	0.94	0.95	0.96	0.96	0.95	0.95	0.96	0.93	0.96	0.94	0.93	0.91	0.92	NA	0.97	0.95	0.92	0.9	0.98	NA	0.92	0.81
MCIp different	CLEC10A	Epi00184_CLEC10A.1_CpG_10	0.87	0.911111	0.295	0.26		0.9	0.9	NA	0.84	0.78	0.98	0.82	0.9	0.93	1	0.98	0.91	0.96	0.9	0.8	0.82	NA	0.76	0.85	0.89	0.94	0.78	0.88	0.75	0.89	0.65	0.58	0.42	0.6	0.5	0.33	0.77	0.38	NA	0.28	0.23	0.27	0.39	0.23	0.4	0.16	NA
MCIp different	CLEC10A	Epi00184_CLEC10A.1_CpG_11	0.87	0.911111	0.295	0.26		0.9	0.9	NA	0.84	0.78	0.98	0.82	0.9	0.93	1	0.98	0.91	0.96	0.9	0.8	0.82	NA	0.76	0.85	0.89	0.94	0.78	0.88	0.75	0.89	0.65	0.58	0.42	0.6	0.5	0.33	0.77	0.38	NA	0.28	0.23	0.27	0.39	0.23	0.4	0.16	NA
MCIp different	CLEC10A	Epi00184_CLEC10A.1_CpG_12	0.4	0.43	0.114286	0.14		0.46	0.29	NA	0.34	0.44	0.41	0.46	0.44	0.45	0.48	0.42	0.41	0.45	0.52	0.34	0.36	NA	0.36	0.44	0.41	0.45	0.32	0.33	0.33	0.34	0.27	0.25	0.21	0.26	0.15	0.12	0.12	0.09	0.23	0.08	0.12	0.13	0.17	0.12	0.12	0.07	0.07
MCIp different	CLEC10A	Epi00185_CLEC10A.2_CpG_1	0.44	0.477	0.131429	0.15		0.45	0.44	0.45	0.42	0.42	0.41	0.49	0.54	0.48	0.5	0.5	0.5	0.5	0.46	0.41	0.41	0.47	0.48	0.4	0.46	0.46	0.41	0.38	0.35	0.35	0.31	0.26	0.25	0.23	0.18	0.17	0.17	0.13	0.17	0.12	0.16	0.15	0.18	0.16	0.16	0.11	0.05
MCIp different	CLEC10A	Epi00185_CLEC10A.2_CpG_2	NA	NA	NA	NA		NA	NA	NA	NA	NA	NA	NA	NA	NA	NA	NA	NA	NA	NA	NA	NA	NA	NA	NA	NA	0.58	NA	NA	NA	0.52	NA	NA	NA	NA	NA	NA	NA	NA	NA	NA	NA	NA	NA	NA	NA	NA	NA
MCIp different	CLEC10A	Epi00185_CLEC10A.2_CpG_3	0.961429	0.966	0.622857	0.725		0.98	0.93	0.97	0.95	0.97	0.97	0.96	0.98	0.99	0.96	0.97	0.97	0.98	0.95	0.96	0.95	0.95	0.96	0.97	0.96	0.97	0.95	0.93	0.92	0.9	0.92	0.88	0.86	0.76	0.86	0.77	0.88	0.58	0.9	0.73	0.78	0.49	0.66	0.78	0.77	0.59	0.38
MCIp different	TRIM15	Epi00191_TRIM15_CpG_1	0.815	0.81	0.678	0.7375		0.87	0.88	NA	0.73	0.75	0.85	0.81	0.85	0.83	NA	0.67	0.83	0.98	0.74	0.85	0.73	NA	0.94	0.73	0.84	0.81	1	0.8	0.85	0.75	0.85	0.85	0.71	0.59	0.84	0.86	NA	0.88	0.78	0.72	0.75	0.7	0.73	0.69	NA	0.49	0.78
MCIp different	TRIM15	Epi00191_TRIM15_CpG_2	0.761667	0.74	0.412	0.66		0.85	0.78	NA	0.65	0.75	0.81	0.73	0.82	0.74	0.66	0.58	0.75	0.9	0.79	0.76	0.65	0.75	0.74	0.72	0.57	0.7	0.84	0.65	0.75	0.57	0.83	0.7	0.75	0.65	0.63	0.78	NA	0.73	0.61	0.63	0.79	0.61	0.44	0.57	NA	0.38	0.36
MCIp different	TRIM15	Epi00191_TRIM15_CpG_3.4	0.921667	0.931	0.86	0.9425		0.97	0.93	NA	0.88	0.92	0.86	0.97	0.99	1	0.88	0.87	0.9	0.91	0.91	0.95	0.9	1	0.94	0.9	0.95	0.84	1	0.82	0.91	0.83	0.97	0.99	0.93	0.85	0.92	0.91	NA	1	1	0.96	0.97	0.84	0.84	0.86	NA	0.82	0.89
MCIp different	TRIM15	Epi00191_TRIM15_CpG_5	0.771667	0.798	0.705	0.7975		0.76	0.75	NA	0.75	0.81	0.85	0.71	0.78	0.81	0.76	0.78	0.81	0.84	0.78	0.78	0.79	0.85	0.8	0.78	0.81	0.79	0.9	0.74	0.85	0.75	0.84	0.74	0.84	0.72	0.8	0.81	0.98	0.72	0.83	0.81	0.84	0.71	0.65	0.76	NA	0.7	0.73
MCIp different	TRIM15	Epi00191_TRIM15_CpG_6	0.381667	0.437	0.178333	0.315		0.43	0.44	NA	0.3	0.39	0.36	0.37	0.49	0.47	0.43	0.42	0.4	0.53	0.43	0.38	0.39	0.43	0.39	0.44	0.4	0.34	0.49	0.3	0.47	0.34	0.49	0.34	0.4	0.35	0.4	0.34	0.47	0.21	0.37	0.29	0.38	0.22	0.14	0.2	NA	0.21	0.16
MCIp different	TRIM15	Epi00191_TRIM15_CpG_7	0.141667	0.114444	0.076	0.1625		0.13	0.13	NA	0.12	0.17	0.24	0.06	0.14	0.12	NA	0.07	0.14	0.1	0.16	0.12	0.11	0.07	0.1	0.04	0.02	0.09	0.07	0.14	0.2	0.07	0.08	0.06	0.19	0.09	0.12	0.09	NA	0.13	0.24	0.14	0.12	0.15	0.05	0.15	NA	0.07	0.09
MCIp different	TRIM15	Epi00191_TRIM15_CpG_8	0.77	0.743	0.625	0.7425		0.82	0.73	NA	0.64	0.75	0.84	0.84	0.73	0.88	0.71	0.61	0.73	0.78	0.79	0.75	0.64	0.81	0.72	0.81	0.76	0.52	0.8	0.7	0.76	0.72	0.74	0.74	0.87	0.51	0.82	0.77	0.8	0.86	0.9	0.74	0.78	0.55	0.56	0.81	NA	0.68	0.58
MCIp different	TRIM15	Epi00191_TRIM15_CpG_9	0.815	0.81	0.678	0.7375		0.87	0.88	NA	0.73	0.75	0.85	0.81	0.85	0.83	NA	0.67	0.83	0.98	0.74	0.85	0.73	NA	0.94	0.73	0.84	0.81	1	0.8	0.85	0.75	0.85	0.85	0.71	0.59	0.84	0.86	NA	0.88	0.78	0.72	0.75	0.7	0.73	0.69	NA	0.49	0.78
MCIp different	TRIM15	Epi00191_TRIM15_CpG_10	0.773333	0.777	0.723333	0.7725		0.76	0.79	NA	0.71	0.85	0.71	0.82	0.78	0.76	0.79	0.67	0.78	0.82	0.84	0.74	0.73	0.86	0.76	0.8	0.78	0.71	0.9	0.75	0.76	0.68	0.76	0.75	0.77	0.66	0.8	0.83	0.87	0.81	0.85	0.74	0.78	0.72	0.69	0.77	NA	0.64	0.75
MCIp different	TRIM15	Epi00191_TRIM15_CpG_11	0.771667	0.798	0.705	0.7975		0.76	0.75	NA	0.75	0.81	0.85	0.71	0.78	0.81	0.76	0.78	0.81	0.84	0.78	0.78	0.79	0.85	0.8	0.78	0.81	0.79	0.9	0.74	0.85	0.75	0.84	0.74	0.84	0.72	0.8	0.81	0.98	0.72	0.83	0.81	0.84	0.71	0.65	0.76	NA	0.7	0.73
MCIp different	TRIM15	Epi00191_TRIM15_CpG_12	0.978333	0.983	0.966	0.9875		0.98	1	NA	1	0.99	0.9	1	1	1	1	1	1	1	0.9	0.99	0.94	1	1	0.96	1	0.98	1	0.97	0.95	0.94	1	0.99	1	1	1	1	1	1	1	1	1	0.95	0.9	1	NA	1	0.93
MCIp different	TRIM15	Epi00192_TRIM15_CpG_1	0.986667	0.978889	0.754286	0.9325		1	NA	0.92	1	1	1	1	0.84	1	0.97	NA	1	1	1	1	1	1	1	1	NA	0.95	1	1	NA	0.98	0.99	1	1	0.95	0.89	0.78	0.97	0.92	1	1	0.96	0.77	0.83	0.93	0.67	0.78	0.53
MCIp different	TRIM15	Epi00192_TRIM15_CpG_2.3	0.925	0.922	0.912857	0.9275		0.92	NA	0.93	0.92	0.91	0.94	0.93	0.9	0.92	0.92	0.92	0.93	0.93	0.92	0.92	0.93	0.93	0.91	0.93	0.92	0.92	0.93	0.87	0.93	0.94	0.91	0.89	0.93	0.92	0.91	0.93	0.94	0.93	0.92	0.93	0.94	0.92	0.92	0.91	0.88	0.92	0.91
MCIp different	TRIM15	Epi00192_TRIM15_CpG_4.5	1	1	0.544286	0.88		1	NA	1	1	1	1	1	1	1	1	1	1	1	1	1	1	1	1	1	1	1	1	1	1	1	1	1	0.99	1	0.95	0.96	0.9	0.92	0.94	0.89	0.92	0.77	0.55	0.73	0.46	0.72	0.37
MCIp different	TRIM15	Epi00192_TRIM15_CpG_6	0.968333	0.983	0.414286	0.675		1	NA	0.93	0.96	1	0.95	0.97	0.99	1	1	1	0.97	0.99	0.92	1	0.97	0.99	1	0.95	0.93	1	0.9	0.9	0.88	0.85	0.87	0.81	0.8	0.82	0.75	0.67	0.73	0.72	0.72	0.64	0.81	0.53	0.47	0.72	0.34	0.45	0.26
MCIp different	TRIM15	Epi00192_TRIM15_CpG_7	0.66	0.699	0.22	0.465		0.59	NA	0.72	0.65	0.58	0.74	0.68	0.65	0.78	0.75	0.63	0.66	0.69	0.67	0.74	0.71	0.71	0.62	0.79	0.75	0.86	0.73	0.54	0.64	0.65	0.75	0.58	0.56	0.58	0.52	0.43	0.6	0.43	0.52	0.45	0.56	0.33	0.24	0.36	0.22	0.19	0.15
MCIp different	TRIM15	Epi00192_TRIM15_CpG_8	0.551667	0.644	0.174286	0.305		0.52	NA	0.63	0.54	0.63	0.4	0.59	0.66	0.7	0.64	0.7	0.62	0.6	0.61	0.6	0.65	0.66	0.61	0.62	0.54	0.61	0.6	0.54	0.53	0.48	0.5	0.46	0.53	0.39	0.36	0.31	0.41	0.35	0.33	0.32	0.38	0.19	0.21	0.28	0.19	0.16	0.09
MCIp different	TRIM15	Epi00192_TRIM15_CpG_9.10	NA	NA	NA	1		NA	NA	NA	NA	NA	NA	NA	NA	NA	NA	NA	NA	NA	NA	NA	NA	NA	NA	NA	NA	1	NA	NA	NA	1	NA	NA	NA	1	NA	NA	NA	NA	NA	NA	NA	1	NA	NA	NA	NA	NA
MCIp different	TRIM15	Epi00192_TRIM15_CpG_11	NA	NA	NA	NA		NA	NA	NA	NA	NA	NA	NA	NA	NA	NA	NA	NA	NA	NA	NA	NA	NA	NA	NA	NA	NA	NA	NA	NA	NA	NA	NA	NA	NA	NA	NA	NA	NA	NA	NA	NA	NA	NA	NA	NA	NA	NA
MCIp different	TRIM15	Epi00192_TRIM15_CpG_12	0.986667	0.978889	0.754286	0.9325		1	NA	0.92	1	1	1	1	0.84	1	0.97	NA	1	1	1	1	1	1	1	1	NA	0.95	1	1	NA	0.98	0.99	1	1	0.95	0.89	0.78	0.97	0.92	1	1	0.96	0.77	0.83	0.93	0.67	0.78	0.53
MCIp different	TRIM15	Epi00192_TRIM15_CpG_13	0.435	0.508	0.124286	0.305		0.41	NA	0.47	0.36	0.43	0.42	0.52	0.62	0.63	0.48	0.34	0.47	0.58	0.47	0.47	0.54	0.48	0.47	0.51	0.53	0.47	0.49	0.49	0.5	0.27	0.56	0.33	0.47	0.3	0.42	0.3	0.38	0.31	0.33	0.24	0.39	0.26	0.15	0.22	0.1	0.11	0.08
MCIp different	TRIM15	Epi00192_TRIM15_CpG_14	NA	NA	NA	NA		NA	NA	NA	NA	NA	NA	NA	NA	NA	NA	NA	NA	NA	NA	NA	NA	NA	NA	NA	NA	NA	NA	NA	NA	NA	NA	NA	NA	NA	NA	NA	NA	NA	NA	NA	NA	NA	NA	NA	NA	NA	NA
MCIp different	TRIM15	Epi00192_TRIM15_CpG_15	0.903333	0.982	0.894	0.975		NA	NA	NA	0.92	0.79	1	NA	1	NA	1	NA	1	NA	1	NA	NA	0.91	0.9	0.82	NA	0.95	0.9	0.86	NA	1	0.91	NA	0.98	1	NA	NA	NA	1	1	NA	NA	0.95	0.86	NA	0.85	1	0.83
MCIp different	TRIM15	Epi00192_TRIM15_CpG_16.17	0.885	0.9	0.838571	0.915		0.91	NA	0.86	0.89	0.94	0.77	0.94	0.96	0.93	0.9	0.9	0.93	0.89	0.8	0.94	0.85	0.9	0.97	0.8	0.86	0.83	0.91	0.87	0.92	0.86	0.96	0.92	0.9	0.84	0.88	0.91	0.92	0.79	0.94	0.91	0.9	0.91	0.77	0.95	0.73	0.83	0.9
MCIp different	TRIM15	Epi00192_TRIM15_CpG_18	0.731667	0.758	0.614286	0.7375		0.78	NA	0.77	0.66	0.74	0.62	0.82	0.85	0.87	0.69	0.73	0.71	0.76	0.69	0.77	0.71	0.8	0.81	0.66	0.79	0.66	0.77	0.62	0.79	0.58	0.82	0.72	0.81	0.44	0.74	0.76	0.85	0.62	0.66	0.77	0.86	0.66	0.65	0.8	0.52	0.54	0.64
MCIp marginally different	CCL13 upstream	Epi00136_CCL13.2.1_CpG_1	NA	NA	NA	NA		NA	NA	NA	NA	NA	NA	NA	NA	NA	NA	NA	NA	NA	NA	NA	NA	NA	NA	NA	NA	NA	NA	NA	NA	NA	NA	NA	NA	0.99	NA	NA	NA	NA	NA	NA	NA	NA	NA	NA	NA	NA	NA
MCIp marginally different	CCL13 upstream	Epi00136_CCL13.2.1_CpG_2	0.928333	0.884444	0.844286	0.865		0.92	0.97	0.9	0.94	NA	0.86	0.98	0.92	0.97	0.89	0.89	NA	0.91	0.84	0.83	0.88	0.83	0.93	0.8	0.9	0.86	0.87	0.87	0.86	0.91	0.89	0.83	0.86	0.82	0.84	0.95	0.9	0.87	0.86	0.84	0.87	0.89	0.84	0.76	0.9	0.93	0.85
MCIp marginally different	CCL13 upstream	Epi00136_CCL13.2.1_CpG_3	0.628333	0.621111	0.457143	0.5225		0.57	0.72	0.46	0.65	NA	0.69	0.68	0.62	0.63	0.59	0.62	NA	0.71	0.65	0.55	0.6	0.62	0.53	0.61	0.56	0.65	0.59	0.63	0.6	0.67	0.55	0.48	0.57	0.6	0.52	0.62	0.56	0.57	0.47	0.56	0.48	0.58	0.34	0.36	0.48	0.55	0.54
MCIp marginally different	CCL13 upstream	Epi00136_CCL13.2.1_CpG_4	0.541667	0.474444	0.472857	0.465		0.55	0.57	0.52	0.51	NA	0.55	0.55	0.56	0.42	0.49	0.52	NA	0.53	0.45	0.37	0.47	0.46	0.38	0.56	0.5	0.52	0.48	0.51	0.46	0.6	0.46	0.54	0.49	0.61	0.44	0.45	0.52	0.52	0.39	0.51	0.46	0.5	0.47	0.49	0.48	0.51	0.47
MCIp marginally different	CCL13 upstream	Epi00136_CCL13.2.1_CpG_5	0.535	0.52875	0.345	0.425		0.6	0.62	0.53	0.46	NA	0.48	0.52	NA	0.35	0.42	0.66	NA	0.62	0.77	0.4	0.45	0.56	0.38	0.48	0.52	0.53	0.32	0.47	0.32	0.66	0.24	NA	0.39	0.23	0.19	0.48	0.47	0.41	0.44	0.36	0.49	0.41	0.34	NA	0.32	0.39	0.46
MCIp ND	CCL17	Epi00165_CCL17.1_CpG_1	0.557143	0.644	0.265714	0.3075		0.54	0.63	0.62	0.49	0.54	0.58	0.5	0.67	0.7	0.65	0.63	0.63	0.7	0.65	0.59	0.61	0.61	0.62	0.62	0.6	0.63	0.54	0.55	0.52	0.57	0.51	0.42	0.51	0.46	0.36	0.27	0.33	0.3	0.32	0.25	0.38	0.28	0.39	0.46	0.19	0.19	0.08
MCIp ND	CCL17	Epi00165_CCL17.1_CpG_2	0.127143	0.301	0.0557143	0.065		0.15	0.15	0.19	0.07	0.13	0.08	0.12	0.3	0.31	0.3	0.34	0.29	0.34	0.32	0.25	0.26	0.3	0.27	0.31	0.28	0.31	0.19	0.18	0.17	0.26	0.14	0.13	0.17	0.18	0.08	0.04	0.08	0.11	0.06	0.05	0.08	0.07	0.09	0.09	0.08	0.01	0
MCIp ND	CCL17	Epi00165_CCL17.1_CpG_3	0.418571	0.549	0.168571	0.1275		0.51	0.5	0.48	0.36	0.5	0.18	0.4	0.46	0.63	0.46	0.46	0.74	0.5	0.48	0.42	0.72	0.62	0.75	0.58	0.72	0.48	0.46	0.2	0.49	0.47	0.2	0.15	0.46	0.3	0.24	0.06	0.27	0.17	0.18	0.06	0.17	0.1	0.19	0.23	0.29	0.12	0.03
MCIp ND	CCL17	Epi00165_CCL17.1_CpG_4	0.448	0.67125	0.23	0.255		NA	0.47	0.42	0.48	0.56	0.31	NA	NA	NA	0.72	0.59	0.56	0.75	0.67	0.66	0.65	0.77	0.73	0.61	0.53	0.84	0.55	0.57	0.51	0.54	0.34	NA	0.38	0.5	0.28	0.2	0.39	0.29	0.25	0.17	0.35	0.25	0.4	NA	0.27	0.02	0.12
MCIp ND	CCL17	Epi00166_CCL17.2_CpG_1	0.825714	0.849	0.841429	0.805		0.84	0.83	0.77	0.78	0.86	0.89	0.81	0.83	0.82	0.64	0.97	0.89	0.86	1	0.83	0.83	0.82	0.82	0.81	0.82	1	0.8	0.89	0.85	1	0.76	0.8	0.82	0.95	0.82	0.77	0.83	0.9	0.78	0.81	0.86	0.77	0.81	0.82	0.74	0.83	1
MCIp ND	CCL17	Epi00166_CCL17.2_CpG_2	NA	NA	NA	NA		NA	NA	NA	NA	NA	NA	NA	NA	NA	NA	NA	NA	NA	NA	NA	NA	NA	NA	NA	NA	NA	NA	NA	NA	NA	NA	NA	NA	NA	NA	NA	NA	NA	NA	NA	NA	NA	NA	NA	NA	NA	NA
MCIp ND	CCL17	Epi00166_CCL17.2_CpG_3	0.977143	0.97	0.904286	0.94		0.98	1	0.97	0.96	0.98	0.96	0.99	0.97	0.96	0.98	0.98	0.99	0.99	0.96	0.95	0.96	0.96	0.93	0.96	0.98	0.97	0.97	0.95	0.97	0.98	0.96	0.95	0.96	0.96	0.94	0.95	0.96	0.94	0.93	0.95	0.95	0.93	0.95	0.99	0.78	0.89	0.84
MCIp ND	CCL17	Epi00166_CCL17.2_CpG_4	0.632857	0.644	0.614286	0.605		0.59	0.65	0.63	0.63	0.62	0.61	0.7	0.64	0.77	0.59	0.73	0.65	0.6	0.7	0.52	0.55	0.69	0.62	0.56	0.6	0.61	0.57	0.54	0.66	0.75	0.62	0.54	0.59	0.6	0.59	0.58	0.7	0.61	0.58	0.58	0.63	0.63	0.64	0.74	0.49	0.51	0.78
MCIp ND	CCL17	Epi00166_CCL17.2_CpG_5	0.961429	0.959	0.962857	0.955		0.95	1	0.98	0.96	0.96	0.94	0.94	0.95	0.96	0.98	0.96	0.96	0.96	0.95	0.96	0.95	0.96	0.95	0.94	0.95	0.95	0.93	0.94	0.95	0.95	0.93	0.95	0.95	0.92	0.96	0.95	0.95	0.93	0.95	0.95	0.96	0.96	0.96	0.98	0.93	0.97	1
MCIp ND	CCL17	Epi00167_CCL17.3_CpG_1	0.947143	0.94	0.927143	0.9375		0.92	0.94	0.97	0.93	0.97	0.95	0.95	0.96	0.95	0.94	0.94	0.96	0.91	0.92	0.91	0.98	0.93	0.93	0.93	0.92	0.92	0.93	0.96	0.94	0.93	0.94	0.93	0.98	0.96	0.94	0.91	0.96	0.92	0.94	0.93	0.95	0.93	0.92	0.95	0.91	0.93	0.89
MCIp ND	CCL17	Epi00167_CCL17.3_CpG_2	0.96	0.927778	0.944286	0.92		0.97	0.96	0.97	0.95	0.96	0.98	0.93	0.92	0.97	0.93	0.94	0.95	NA	0.89	0.92	0.92	0.91	0.93	0.89	0.87	0.88	0.94	0.88	0.89	0.93	0.87	0.93	0.88	0.91	0.93	0.93	0.93	0.95	0.9	0.92	0.94	0.92	0.96	0.92	0.96	0.95	0.92
MCIp ND	CCL17	Epi00167_CCL17.3_CpG_3	0.972857	0.961	0.945714	0.9725		0.93	1	0.98	0.98	0.98	0.98	0.96	0.94	0.97	0.98	0.98	0.99	0.95	0.94	0.93	0.97	0.96	0.95	0.92	0.97	0.94	0.91	0.92	0.98	0.92	0.92	0.95	0.98	0.96	0.96	0.96	0.94	0.96	0.99	0.98	0.97	0.95	0.94	0.93	0.95	0.93	1
MCIp ND	CCL17	Epi00167_CCL17.3_CpG_4	NA	NA	NA	NA		NA	NA	NA	NA	NA	NA	NA	NA	NA	NA	NA	NA	NA	NA	NA	NA	NA	NA	NA	NA	NA	NA	NA	NA	NA	NA	NA	NA	NA	NA	NA	NA	NA	NA	NA	NA	NA	NA	NA	NA	NA	NA
MCIp ND	CCL17	Epi00167_CCL17.3_CpG_5	0.0828571	0.111	0.0985714	0.08		0.07	0.14	0.07	0.06	0.05	0.11	0.08	0.05	0.1	0.1	0.08	0.14	0.2	0.21	0.06	0.11	0.06	0.12	0.18	0.12	0.2	0.09	0.19	0.08	0.16	0.08	0.13	0.08	0.14	0.05	0.08	0.08	0.06	0.07	0.06	0.09	0.1	0.11	0.08	0.1	0.05	0.09
MCIp different (false pos.)	SPI1	Epi00100_SPI1.1_CpG_1	0.842857	0.847	0.728571	0.81		0.79	0.79	0.87	0.85	0.85	0.87	0.88	0.86	0.83	0.85	0.87	0.86	0.85	0.85	0.85	0.8	0.85	0.84	0.82	0.83	0.83	0.86	0.83	0.81	NA	0.8	0.84	0.79	0.85	0.8	0.82	0.8	0.84	0.79	0.82	0.79	0.84	0.73	0.78	0.65	0.82	0.63
MCIp different (false pos.)	SPI1	Epi00100_SPI1.1_CpG_2	NA	NA	NA	NA		NA	NA	NA	NA	NA	NA	NA	NA	NA	NA	NA	NA	NA	NA	NA	NA	NA	NA	NA	NA	NA	NA	NA	NA	NA	NA	NA	NA	NA	NA	NA	NA	NA	NA	NA	NA	NA	NA	NA	NA	NA	NA
MCIp different (false pos.)	SPI1	Epi00100_SPI1.1_CpG_3	0.85	0.832	0.712857	0.7875		0.8	0.83	0.85	0.85	0.87	0.88	0.87	0.79	0.82	0.84	0.83	0.87	0.84	0.88	0.82	0.82	0.81	0.8	0.81	0.82	0.84	0.82	0.79	0.83	NA	0.81	0.82	0.84	0.84	0.77	0.82	0.77	0.83	0.77	0.84	0.78	0.76	0.77	0.82	0.57	0.74	0.64
MCIp different (false pos.)	SPI1	Epi00100_SPI1.1_CpG_4	NA	NA	NA	NA		NA	NA	NA	NA	NA	NA	NA	NA	NA	NA	NA	NA	NA	NA	NA	NA	NA	NA	NA	NA	NA	NA	NA	NA	NA	NA	NA	NA	NA	NA	NA	NA	NA	NA	NA	NA	NA	NA	NA	NA	NA	NA
MCIp different (false pos.)	SPI1	Epi00100_SPI1.1_CpG_5	0.948571	0.943	0.807143	0.8875		0.96	0.95	0.95	0.96	0.96	0.9	0.96	0.94	0.92	0.94	0.94	0.96	0.95	0.95	0.95	0.93	0.95	0.96	0.92	0.95	0.94	0.92	0.94	0.93	NA	0.91	0.89	0.9	0.9	0.87	0.9	0.92	0.87	0.87	0.91	0.9	0.87	0.84	0.87	0.75	0.82	0.75
MCIp different (false pos.)	ZNF642	Epi00150_ZNF642.1_CpG_1	0.05	0.073	0.0571429	0.045		0.04	0.01	0	0.06	0.08	0.1	0.06	0.06	0.09	0.16	0.04	0.06	0.04	0.08	0.05	0.07	0.08	0.06	0.05	0.06	0.06	0.06	0.06	0.09	0.05	0.05	0.04	0.03	0.03	0.04	0.03	0.11	0.05	0.06	0.05	0.04	0.03	0.06	0.04	0.04	0.04	0.06
MCIp different (false pos.)	ZNF642	Epi00150_ZNF642.1_CpG_2	0.0914286	0.062	0.0785714	0.0425		0.17	0.05	0.13	0.06	0.07	0.12	0.04	0.05	0.01	0.04	0.09	0.04	0.09	0.03	0.09	0.03	0.15	0.09	0.06	0.05	0.04	0.1	0.11	0.05	0.09	0.03	0	0.04	0.07	0.06	0.06	0.03	0.09	0.06	0.06	0.01	0.04	0.17	0.13	0.03	0.09	0.01
MCIp different (false pos.)	ZNF642	Epi00150_ZNF642.1_CpG_3	0.11	0.119	0.0971429	0.08		0.12	0.14	NA	0.14	0.02	0.13	0.11	0.14	0.14	0.08	0.15	0.15	0.12	0.12	0.07	0.1	0.12	0.1	0.11	0.1	0.12	0.1	0.07	0.14	0.15	0.07	0.09	0.11	0.11	0.08	0.06	0.1	0.08	0.08	0.06	0.11	0.07	0.16	0.13	0.05	0.1	0.07
MCIp different (false pos.)	ZNF642	Epi00150_ZNF642.1_CpG_4	0.24	0.231	0.224286	0.2175		0.25	0.26	0.12	0.3	0.29	0.26	0.2	0.24	0.3	0.16	0.28	0.27	0.19	0.26	0.17	0.2	0.24	0.2	0.2	0.22	0.27	0.22	0.19	0.24	0.29	0.19	0.21	0.24	0.21	0.18	0.18	0.22	0.26	0.17	0.2	0.25	0.25	0.28	0.25	0.16	0.24	0.25
MCIp different (false pos.)	ZNF642	Epi00150_ZNF642.1_CpG_5	0.2375	0.21125	0.218	0.25		NA	NA	NA	0.26	0.26	0.24	0.19	NA	NA	0.12	0.25	0.26	0.17	0.27	0.2	0.19	0.23	0.16	NA	0.24	0.29	0.25	0.24	0.23	0.27	0.23	0.27	0.2	0.29	0.16	0.14	0.23	0.27	0.2	0.24	NA	0.31	NA	NA	0.16	0.25	0.23
MCIp different (false pos.)	ZNF642	Epi00150_ZNF642.1_CpG_6	0.277143	0.261	0.275714	0.2225		0.31	0.26	0.26	0.28	0.35	0.28	0.2	0.29	0.35	0.2	0.26	0.32	0.26	0.28	0.17	0.25	0.23	0.18	0.22	0.21	0.25	0.21	0.2	0.33	0.31	0.2	0.2	0.28	0.28	0.19	0.18	0.41	0.28	0.18	0.2	0.21	0.3	0.29	0.33	0.18	0.3	0.31
MCIp different (false pos.)	MAPKAPK3	Epi00188_MAPKAPK3.1_CpG_1.2	0.107143	0.06	0.0442857	0.0475		0.08	0.19	0.06	0.09	0.1	0.12	0.11	0.06	0.06	0.07	0.06	0.07	0.06	0.07	0.06	0.04	0.05	0.05	0.05	0.06	0.05	0.05	0.05	0.08	0.06	0.04	0.05	0.06	0.04	0.05	0.04	0.05	0.05	0.04	0.04	0.06	0.05	0.07	0.06	0.04	0.03	0.03
MCIp different (false pos.)	MAPKAPK3	Epi00188_MAPKAPK3.1_CpG_3	0.0514286	0.05	0.0457143	0.04		0.05	0	0.06	0.05	0.05	0.08	0.07	0.06	0.05	0.05	0.08	0.06	0.05	0.03	0.03	0.05	0.04	0.03	0.06	0.04	0.03	0.05	0.03	0.05	0.03	0.04	0.04	0.05	0.01	0.04	0.03	0.06	0.03	0.04	0.04	0.05	0.03	0.04	0.05	0.05	0.04	0.05
MCIp different (false pos.)	MAPKAPK3	Epi00188_MAPKAPK3.1_CpG_4	0.116667	0.115	0.09	0.11		0.15	NA	0.13	0.12	0.11	0.09	0.1	0.12	0.11	0.12	0.1	0.11	0.12	0.12	0.13	0.1	0.12	0.12	0.11	0.1	0.11	0.1	0.09	0.11	0.11	0.1	0.09	0.1	0.1	0.08	0.09	0.11	0.08	0.1	0.08	0.11	0.15	0.07	0.11	0.09	0.08	0.1
MCIp different (false pos.)	MAPKAPK3	Epi00188_MAPKAPK3.1_CpG_5	0.0571429	0.061	0.05	0.06		0.05	0	0.08	0.07	0.06	0.08	0.06	0.07	0.05	0.06	0.07	0.06	0.06	0.06	0.06	0.06	0.06	0.04	0.05	0.07	0.05	0.06	0.06	0.05	0.05	0.05	0.06	0.07	0.05	0.05	0.05	0.06	0.03	0.05	0.07	0.06	0.06	0.04	0.06	0.05	0.05	0.05
MCIp different (false pos.)	MAPKAPK3	Epi00188_MAPKAPK3.1_CpG_6	NA	NA	NA	NA		NA	NA	NA	NA	NA	NA	NA	NA	NA	NA	NA	NA	NA	NA	NA	NA	NA	NA	NA	NA	NA	NA	NA	NA	NA	NA	NA	NA	NA	NA	NA	NA	NA	NA	NA	NA	NA	NA	NA	NA	NA	NA
MCIp different (false pos.)	MAPKAPK3	Epi00189_MAPKAPK3.2_CpG_1	0.085	0.067	0.03	0.0466667		0.12	0.07	NA	0.05	0.1	0.09	0.08	0.07	0.07	0.07	0.04	0.07	0.06	0.04	0.11	0.07	0.07	NA	0.04	0.07	0.08	0.08	0.08	0.1	0.03	0.07	0.03	0.02	0.07	0.01	0.03	0.13	0.03	0.03	0.05	NA	0.06	0.05	0.01	0	0.03	0.05
MCIp different (false pos.)	MAPKAPK3	Epi00189_MAPKAPK3.2_CpG_2	0.511667	0.505	0.377143	0.42		0.57	0.45	NA	0.52	0.51	0.45	0.57	0.54	0.54	0.52	0.47	0.49	0.49	0.44	0.56	0.48	0.52	0.49	0.45	0.51	0.45	0.46	0.52	0.49	0.41	0.49	0.47	0.46	0.49	0.47	0.48	0.49	0.33	0.41	0.43	NA	0.42	0.38	0.45	0.38	0.41	0.33
MCIp different (false pos.)	MAPKAPK3	Epi00189_MAPKAPK3.2_CpG_3	0.735	0.713	0.631429	0.743333		0.71	0.67	NA	0.66	0.83	0.78	0.76	0.65	0.74	0.74	0.71	0.72	0.69	0.77	0.7	0.68	0.73	0.57	0.74	0.75	0.72	0.71	0.66	0.68	0.72	0.76	0.67	0.8	0.62	0.62	0.72	0.66	0.75	0.7	0.79	NA	0.74	0.59	0.69	0.53	0.65	0.61
MCIp different (false pos.)	MAPKAPK3	Epi00189_MAPKAPK3.2_CpG_4	0.74	0.623333	0.535	0.553333		0.77	0.63	NA	0.58	0.72	0.95	0.79	0.82	0.67	0.6	0.79	0.61	0.42	0.68	NA	0.57	0.45	NA	0.44	0.78	0.67	NA	0.39	0.53	0.67	0.64	0.74	NA	0.8	0.45	0.66	NA	0.61	0.38	0.55	NA	0.73	0.55	0.69	NA	0.64	0.6
MCIp different (false pos.)	MAPKAPK3	Epi00189_MAPKAPK3.2_CpG_5	0.511667	0.505	0.377143	0.42		0.57	0.45	NA	0.52	0.51	0.45	0.57	0.54	0.54	0.52	0.47	0.49	0.49	0.44	0.56	0.48	0.52	0.49	0.45	0.51	0.45	0.46	0.52	0.49	0.41	0.49	0.47	0.46	0.49	0.47	0.48	0.49	0.33	0.41	0.43	NA	0.42	0.38	0.45	0.38	0.41	0.33
MCIp different (false pos.)	MAPKAPK3	Epi00189_MAPKAPK3.2_CpG_6	0.663333	0.645	0.562857	0.62		0.69	0.74	NA	0.66	0.7	0.56	0.63	0.65	0.66	0.64	0.61	0.62	0.62	0.68	0.75	0.62	0.6	0.65	0.64	0.7	0.57	0.66	0.64	0.63	0.64	0.58	0.7	0.65	0.58	0.65	0.62	0.66	0.56	0.63	0.61	NA	0.62	0.71	0.6	0.51	0.55	0.51
MCIp different (false pos.)	MAPKAPK3	Epi00189_MAPKAPK3.2_CpG_7	0.65	0.716	0.735	0.75		NA	NA	NA	0.65	NA	NA	NA	NA	NA	NA	NA	0.71	0.75	0.77	NA	0.62	0.73	NA	0.68	0.77	NA	NA	NA	0.7	0.76	0.77	NA	NA	NA	0.76	0.72	NA	0.77	NA	NA	NA	0.75	0.69	NA	NA	NA	NA
MCIp different (false pos.)	MAPKAPK3	Epi00189_MAPKAPK3.2_CpG_8	0.833333	0.826	0.758333	0.816667		0.78	0.78	NA	0.8	0.82	0.97	0.85	0.81	0.79	0.81	0.79	0.81	0.81	0.8	0.83	0.83	0.98	NA	0.8	0.82	0.83	0.84	0.8	0.83	0.76	0.81	0.74	0.83	0.86	0.87	0.8	NA	0.77	0.83	0.82	NA	0.8	0.75	0.77	NA	0.79	0.69
MCIp control	CHI3L1	Epi00131_CHI3L1.1_CpG_1	0.0628571	0.078	0.0814286	0.08		0.06	0.14	0.03	0.06	0.03	0.02	0.1	0.1	0.1	0.07	0.09	0.04	0.16	0.05	0.09	0.01	0.07	0.19	0.02	0.12	0.04	0.13	0.02	0.07	0.07	0.06	0.02	0.13	0.11	0.05	0.05	0.1	0.04	0.15	0.03	0.1	0.04	0.05	0.16	0.13	0.06	0.03
MCIp control	CHI3L1	Epi00131_CHI3L1.1_CpG_2	0.0528571	0.061	0.0742857	0.055		0.06	0.06	0.05	0.06	0.03	0.03	0.08	0.08	0.08	0.05	0.09	0	0.15	0.02	0.05	0.06	0.03	0.07	0.02	0.04	0.06	0.08	0.03	0.06	0.03	0.04	0.08	0.15	0.04	0.04	0.03	0.08	0.04	0.05	0.04	0.08	0.05	0.07	0.19	0.05	0.05	0.08
MCIp control	CHI3L1	Epi00131_CHI3L1.1_CpG_3.4	0.0242857	0.08	0.0342857	0.08		0.02	0.03	0	0.05	0	0.02	0.05	NA	0.01	0.12	NA	NA	NA	0.01	0.16	0.03	0.15	0.13	0.05	NA	0.09	0.14	0	0.13	0.2	0.11	0.01	0.1	0.1	0	0.01	0.13	0.18	0.08	0.04	NA	0.12	0.02	0.06	0.07	0	0.03
MCIp control	CHI3L1	Epi00131_CHI3L1.1_CpG_5	NA	NA	NA	NA		NA	NA	NA	NA	NA	NA	NA	NA	NA	NA	NA	NA	NA	NA	NA	NA	NA	NA	NA	NA	NA	NA	NA	NA	NA	NA	NA	NA	NA	NA	NA	NA	NA	NA	NA	NA	NA	NA	NA	NA	NA	NA
MCIp control	CHI3L1	Epi00131_CHI3L1.1_CpG_6	0.0957143	0.278889	0.19	0.2575		0.1	0.12	0.07	0.1	0.06	0	0.22	0.38	0.24	0.23	0.29	NA	0.5	0.23	0.29	0.06	0.29	0.27	0.21	0.38	0.16	0.21	0.13	0.29	0.27	0.1	0.13	0.28	0.21	0.14	0.12	0.38	0.07	0.29	0.18	0.37	0.19	0.25	0.29	0.23	0.07	0.12
MCIp control	CHI3L1	Epi00131_CHI3L1.1_CpG_7	NA	NA	0.29	NA		NA	NA	NA	NA	NA	NA	NA	NA	NA	NA	NA	NA	NA	NA	NA	NA	NA	NA	NA	NA	NA	NA	NA	NA	NA	NA	NA	NA	NA	NA	NA	NA	NA	NA	NA	NA	NA	0.29	NA	NA	NA	NA
MCIp control	CHI3L1	Epi00131_CHI3L1.1_CpG_8	0.386667	0.53625	0.42	0.445		0.61	NA	0.6	0.38	0.24	0.21	0.28	0.62	NA	0.9	0.64	NA	0.61	0.49	0.36	0.21	0.46	0.32	0.2	0.21	0.47	0.25	0.17	0.38	0.12	0.23	0.24	0.41	0.2	0.27	0.19	0.36	0.16	0.46	0.34	0.69	0.29	NA	NA	0.49	0.44	0.34
MCIp control	CHI3L1	Epi00132_CHI3L1.2_CpG_1	0.0714286	0.101	0.0871429	0.0625		0.08	0.1	0.09	0.05	0.05	0.06	0.07	0.14	0.13	0.08	0.07	0.14	0.11	0.08	0.08	0.07	0.11	0.06	0.06	0.08	0.07	0.06	0.06	0.1	0.07	0.06	0.08	0.1	0.07	0.09	0.04	0.09	0.07	0.04	0.07	0.07	0.07	0.09	0.13	0.08	0.1	0.06
MCIp control	CHI3L1	Epi00132_CHI3L1.2_CpG_2.3	NA	NA	NA	NA		NA	NA	NA	NA	NA	NA	NA	NA	NA	NA	NA	NA	NA	NA	NA	NA	NA	NA	NA	NA	NA	NA	NA	NA	NA	NA	NA	NA	NA	NA	NA	NA	NA	NA	NA	NA	NA	NA	NA	NA	NA	NA
MCIp control	CHI3L1	Epi00132_CHI3L1.2_CpG_4	0.04	0.111	0.0642857	0.0675		0.05	0.07	0.04	0.03	0.04	0.02	0.03	0.12	0.15	0.11	0.1	0.06	0.15	0.11	0.08	0.04	0.19	0.08	0.06	0.16	0.09	0.07	0.05	0.17	0.1	0.08	0.06	0.13	0.08	0.09	0.05	0.13	0.06	0.06	0.04	0.1	0.07	0.06	0.09	0.05	0.03	0.07
MCIp control	CHI3L1	Epi00132_CHI3L1.2_CpG_5	0.161429	0.373	0.281429	0.265		0.15	0.29	0.2	0.1	0.1	0.12	0.17	0.53	0.44	0.39	0.36	0.26	0.47	0.32	0.26	0.2	0.5	0.28	0.25	0.46	0.35	0.32	0.27	0.41	0.35	0.3	0.25	0.42	0.31	0.29	0.21	0.4	0.27	0.26	0.16	0.36	0.28	0.3	0.45	0.23	0.2	0.21
MCIp control	CHI3L1	Epi00132_CHI3L1.2_CpG_6.7	0.274286	0.558	0.517143	0.4475		0.31	0.39	0.35	0.19	0.18	0.14	0.36	0.74	0.58	0.68	0.52	0.5	0.68	0.43	0.41	0.36	0.68	0.45	0.43	0.66	0.5	0.47	0.45	0.65	0.52	0.46	0.4	0.65	0.43	0.44	0.4	0.62	0.45	0.4	0.39	0.56	0.44	0.56	0.81	0.41	0.53	0.39
MCIp control	CHI3L1	Epi00132_CHI3L1.2_CpG_8	NA	NA	NA	NA		NA	NA	NA	NA	NA	NA	NA	NA	NA	NA	NA	NA	NA	NA	NA	NA	NA	NA	NA	NA	NA	NA	NA	NA	NA	NA	NA	NA	NA	NA	NA	NA	NA	NA	NA	NA	NA	NA	NA	NA	NA	NA
MCIp control	CHI3L1	Epi00133_CHI3L1.3_CpG_1	0.03	0.134	0.0542857	0.0725		0.01	0.05	0.04	0.02	NA	0.02	0.04	0.22	0.16	0.11	0.11	0.23	0.13	0.06	0.07	0.09	0.16	0.08	0.06	0.16	0.13	0.06	0.06	0.14	0.07	0.07	0.05	0.14	NA	0.06	0.04	0.13	0.07	0.07	0.04	0.11	0.07	0.07	0.05	0.06	0.04	0.05
MCIp control	CHI3L1	Epi00133_CHI3L1.3_CpG_2	0.13	0.382	0.247143	0.2525		0.08	0.3	0.13	0.08	NA	0.05	0.14	0.55	0.41	0.41	0.4	0.42	0.47	0.21	0.25	0.19	0.51	0.21	0.15	0.44	0.32	0.21	0.27	0.46	0.31	0.18	0.23	0.43	NA	0.27	0.21	0.44	0.27	0.25	0.16	0.44	0.16	0.22	0.47	0.22	0.18	0.21
MCIp control	CHI3L1	Epi00133_CHI3L1.3_CpG_3.4	0.253333	0.562	0.535714	0.455		0.21	0.46	0.28	0.17	NA	0.06	0.34	0.78	0.65	0.63	0.6	0.42	0.64	0.49	0.41	0.35	0.65	0.41	0.36	0.63	0.5	0.36	0.36	0.65	0.49	0.41	0.42	0.65	NA	0.45	0.34	0.7	0.51	0.38	0.39	0.61	0.44	0.61	0.9	0.4	0.45	0.42
MCIp control	CHI3L1	Epi00133_CHI3L1.3_CpG_5	NA	NA	NA	NA		NA	NA	NA	NA	NA	NA	NA	NA	NA	NA	NA	NA	NA	NA	NA	NA	NA	NA	NA	NA	NA	NA	NA	NA	NA	NA	NA	NA	NA	NA	NA	NA	NA	NA	NA	NA	NA	NA	NA	NA	NA	NA
MCIp control	CHI3L1	Epi00133_CHI3L1.3_CpG_6	NA	NA	NA	NA		NA	NA	NA	NA	NA	NA	NA	NA	NA	NA	NA	NA	NA	NA	NA	NA	NA	NA	NA	NA	NA	NA	NA	NA	NA	NA	NA	NA	NA	NA	NA	NA	NA	NA	NA	NA	NA	NA	NA	NA	NA	NA
MCIp control	CHI3L1	Epi00133_CHI3L1.3_CpG_7	0.943333	0.95	0.961429	0.945		0.97	0.96	0.91	0.95	NA	0.93	0.94	0.97	0.94	0.94	0.94	0.95	0.94	0.95	0.97	0.94	0.96	0.93	0.93	0.95	0.95	0.93	0.91	0.95	0.93	0.93	0.93	0.94	NA	0.97	0.95	0.97	0.94	0.96	0.95	0.99	0.88	0.96	0.94	0.97	0.98	0.96
MCIp control	BACH2	Epi00170_BACH2.1_CpG_1	0.835	0.785	0.81	0.813333		0.84	0.83	NA	0.84	0.84	0.85	0.81	0.8	0.84	NA	NA	NA	0.64	0.77	0.83	0.83	NA	0.78	0.79	0.81	0.82	NA	1	0.83	0.88	0.79	0.79	NA	0.83	0.82	0.81	NA	0.83	NA	0.81	0.83	0.8	0.8	0.82	NA	0.84	NA
MCIp control	BACH2	Epi00170_BACH2.1_CpG_2	0.86	0.83	0.876	0.85		0.86	0.86	NA	0.81	0.86	0.91	0.86	0.85	0.83	NA	NA	NA	0.85	0.82	0.83	0.8	NA	0.83	0.78	0.85	0.83	0.77	0.87	0.8	0.85	0.84	0.82	0.8	0.82	0.84	0.8	NA	0.88	NA	0.82	0.91	0.82	0.81	0.85	NA	0.85	NA
MCIp control	BACH2	Epi00170_BACH2.1_CpG_3	0.965	0.943333	0.96	0.946667		0.99	0.97	NA	0.98	0.94	0.96	0.95	0.91	0.97	NA	NA	NA	0.94	0.95	0.95	0.94	NA	0.93	0.94	0.96	0.93	0.9	NA	0.9	0.93	0.95	0.92	NA	0.94	0.92	0.93	NA	0.92	NA	0.92	0.97	0.95	0.97	0.93	NA	1	NA
MCIp control	BACH2	Epi00170_BACH2.1_CpG_4	0.542	0.564	0.4475	0.63		0.52	0.59	NA	NA	0.63	0.39	0.58	0.57	0.45	NA	NA	NA	NA	0.63	0.59	0.58	NA	0.73	NA	0.64	0.62	NA	NA	0.57	0.6	0.67	0.55	NA	0.46	0.62	0.55	NA	0.51	NA	0.65	NA	0.61	0.6	0.41	NA	0.23	NA
MCIp control	BACH2	Epi00170_BACH2.1_CpG_5	0.7	0.724	0.5675	0.776667		0.65	0.7	NA	0.65	0.9	0.5	0.8	0.77	0.54	NA	NA	NA	NA	0.72	0.91	0.68	NA	0.68	0.55	0.76	0.69	NA	NA	0.89	0.71	0.71	0.74	NA	0.55	0.74	0.7	NA	0.62	NA	0.69	0.72	0.92	0.66	0.53	NA	0.45	NA
MCIp control	BACH2	Epi00170_BACH2.1_CpG_6	0.86	0.83	0.876	0.85		0.86	0.86	NA	0.81	0.86	0.91	0.86	0.85	0.83	NA	NA	NA	0.85	0.82	0.83	0.8	NA	0.83	0.78	0.85	0.83	0.77	0.87	0.8	0.85	0.84	0.82	0.8	0.82	0.84	0.8	NA	0.88	NA	0.82	0.91	0.82	0.81	0.85	NA	0.85	NA
MCIp control	BACH2	Epi00171_BACH2.2_CpG_1	0.966	0.975	0.973333	0.953333		0.96	0.95	NA	0.98	0.96	0.98	NA	0.97	0.98	0.98	0.97	0.98	0.99	0.95	0.96	0.97	1	0.96	0.96	0.89	0.98	0.92	0.96	0.95	0.95	0.93	0.96	NA	0.98	0.96	0.93	0.99	0.98	0.95	0.95	NA	0.96	0.95	0.97	NA	0.97	0.97
MCIp control	BACH2	Epi00171_BACH2.2_CpG_2	0.9475	0.944	0.963333	0.986667		0.93	0.96	NA	0.96	0.94	NA	NA	NA	NA	NA	0.88	0.92	NA	0.95	1	0.97	NA	0.95	0.97	1	1	1	1	NA	1	0.94	1	NA	NA	0.95	0.93	1	0.97	1	0.96	NA	1	0.93	NA	NA	1	0.96
MCIp control	BACH2	Epi00171_BACH2.2_CpG_3	NA	NA	NA	NA		NA	NA	NA	NA	NA	NA	NA	NA	NA	NA	NA	NA	NA	NA	NA	NA	NA	NA	NA	NA	NA	NA	NA	NA	NA	NA	NA	NA	NA	NA	NA	NA	NA	NA	NA	NA	NA	NA	NA	NA	NA	NA
MCIp control	BACH2	Epi00171_BACH2.2_CpG_4	0.948	0.955	0.968333	0.95		0.96	0.93	NA	0.95	0.94	0.96	NA	0.98	0.97	0.96	0.97	0.93	0.99	0.96	0.94	0.95	0.9	0.95	0.95	0.95	0.93	0.96	0.92	0.96	0.95	0.95	0.93	NA	0.94	0.96	0.93	0.99	0.93	0.96	0.96	NA	0.93	0.95	0.97	NA	0.98	0.96
MCIp control	BACH2	Epi00172_BACH2.3_CpG_1	0.824286	0.788	0.784286	0.7825		0.81	0.86	0.83	0.82	0.86	0.77	0.82	0.81	0.79	0.76	0.74	0.8	0.81	0.76	0.8	0.77	0.84	0.77	0.73	0.77	0.75	0.82	0.78	0.81	0.75	0.84	0.74	0.79	0.87	0.77	0.77	0.77	0.75	0.81	0.79	0.78	0.75	0.71	0.77	0.77	0.82	0.81
MCIp control	BACH2	Epi00172_BACH2.3_CpG_2	NA	NA	NA	NA		NA	NA	NA	NA	NA	NA	NA	NA	NA	NA	NA	NA	NA	NA	NA	NA	NA	NA	NA	NA	NA	NA	NA	NA	NA	NA	NA	NA	NA	NA	NA	NA	NA	NA	NA	NA	NA	NA	NA	NA	NA	NA
MCIp control	BACH2	Epi00172_BACH2.3_CpG_3	0.967143	0.891	0.924286	0.935		1	1	0.98	0.9	0.95	0.94	1	0.99	0.83	0.9	0.85	0.89	0.93	0.82	0.92	0.86	0.92	0.88	0.9	0.94	0.84	0.94	0.91	0.84	0.91	0.95	0.94	0.98	0.76	0.89	0.91	0.98	0.99	1	0.94	0.9	0.9	1	1	0.9	0.86	0.96
MCIp control	BACH2	Epi00172_BACH2.3_CpG_4	0.974286	0.978	0.982857	0.9775		0.95	0.95	0.98	0.99	0.97	1	0.98	1	1	0.98	1	0.99	0.96	0.96	0.96	0.94	0.99	0.96	0.95	0.97	0.93	0.97	0.97	0.99	0.94	0.96	0.98	0.95	0.98	0.95	0.96	0.96	0.98	0.98	0.96	0.98	0.99	0.98	1	0.99	0.95	0.99
MCIp control	BACH2	Epi00172_BACH2.3_CpG_5	0.97	0.957778	0.955714	0.9475		0.89	1	1	1	1	0.9	1	NA	0.99	1	0.77	1	1	0.92	0.94	1	1	1	0.88	0.93	0.78	1	NA	1	1	0.8	0.9	0.73	0.79	0.95	0.94	1	1	0.99	0.97	1	0.83	0.93	0.95	0.99	1	0.84
MCIp control	PLLP	Epi00176_PLLP.1_CpG_1.2	0.178333	0.17	0.196667	0.155		0.22	0.19	0.16	NA	0.13	0.18	0.19	0.23	0.17	0.17	NA	0.16	0.19	0.16	0.16	0.14	0.15	0.16	0.15	0.15	0.16	0.17	0.15	0.15	0.17	0.17	0.14	0.14	0.17	0.15	0.16	0.17	0.14	0.15	0.15	0.16	0.16	0.19	0.27	0.15	NA	0.18
MCIp control	PLLP	Epi00176_PLLP.1_CpG_3	0.238571	0.213	0.23	0.21		0.2	0.25	0.24	0.22	0.22	0.34	0.2	0.19	0.25	0.2	0.16	0.23	0.2	0.25	0.22	0.21	0.22	0.21	0.23	0.18	0.3	0.26	0.24	0.19	0.22	0.2	0.15	0.22	0.23	0.24	0.19	0.2	0.28	0.25	0.19	0.15	0.25	0.26	0.23	0.21	0.21	0.19
MCIp control	PLLP	Epi00176_PLLP.1_CpG_4	0.635714	0.626	0.634286	0.6275		0.55	0.6	0.65	0.61	0.65	0.77	0.62	0.58	0.65	0.56	0.58	0.67	0.64	0.75	0.62	0.62	0.59	0.66	0.61	0.58	0.75	0.63	0.63	0.59	0.7	0.68	0.58	0.59	0.72	0.64	0.58	0.6	0.69	0.58	0.6	0.62	0.71	0.66	0.58	0.64	0.6	0.66
MCIp control	PLLP	Epi00176_PLLP.1_CpG_5.6	0.79	0.776	0.777143	0.74		0.83	0.78	0.8	0.83	0.74	0.8	0.75	0.8	0.85	0.77	0.75	0.8	0.8	0.77	0.73	0.76	0.73	0.8	0.78	0.68	0.76	0.73	0.79	0.7	0.75	0.72	0.69	0.76	0.78	0.73	0.78	0.75	0.75	0.74	0.77	0.69	0.76	0.83	0.84	0.77	0.74	0.69
MCIp control	PLLP	Epi00176_PLLP.1_CpG_7	0.734286	0.737	0.727143	0.715		0.68	0.7	0.8	0.74	0.72	0.67	0.83	0.63	0.74	0.79	0.74	0.67	0.86	0.68	0.78	0.77	0.71	0.77	0.75	0.69	0.67	0.78	0.76	0.7	0.72	0.8	0.81	0.71	0.72	0.73	0.77	0.71	0.64	0.75	0.75	0.69	0.67	0.75	0.62	0.8	0.69	0.69
MCIp control	PLLP	Epi00176_PLLP.1_CpG_8	NA	NA	NA	NA		NA	NA	NA	NA	NA	NA	NA	NA	NA	NA	NA	NA	NA	NA	NA	NA	NA	NA	NA	NA	NA	NA	NA	NA	NA	NA	NA	NA	NA	NA	NA	NA	NA	NA	NA	NA	NA	NA	NA	NA	NA	NA
MCIp control	PLLP	Epi00176_PLLP.1_CpG_9	0.961429	0.962	0.964286	0.9825		0.89	1	1	0.95	1	0.93	0.96	0.92	0.94	1	0.9	1	0.95	0.98	1	0.95	0.98	1	0.96	1	0.97	0.94	0.96	0.98	0.96	0.92	0.95	0.98	0.94	1	0.97	1	1	1	0.99	0.95	0.99	1	0.95	0.98	0.91	0.94
MCIp control	PLLP	Epi00176_PLLP.1_CpG_10	0.635714	0.626	0.634286	0.6275		0.55	0.6	0.65	0.61	0.65	0.77	0.62	0.58	0.65	0.56	0.58	0.67	0.64	0.75	0.62	0.62	0.59	0.66	0.61	0.58	0.75	0.63	0.63	0.59	0.7	0.68	0.58	0.59	0.72	0.64	0.58	0.6	0.69	0.58	0.6	0.62	0.71	0.66	0.58	0.64	0.6	0.66
MCIp control	KIAA0430	Epi00178_KIAA0430.1_CpG_1	0.002	0	0	0		0.01	0	NA	NA	0	0	0	0	0	0	NA	NA	NA	0	0	0	NA	NA	0	NA	0	NA	0	0	0	0	0	NA	0	0	0	0	0	NA	0	0	0	0	0	NA	NA	0
MCIp control	KIAA0430	Epi00178_KIAA0430.1_CpG_2.3	0.028	0.0325	0.0466667	0.06		0.03	0.01	NA	NA	0.04	0.01	0.05	0.02	0.01	0.03	NA	NA	0.11	0.04	0.02	0.03	0	0.02	0.05	NA	0.03	0	0.01	0.05	0.03	0.04	0.06	0.07	0.01	0.03	0.01	0.05	0.02	0.08	0.02	0.09	0.05	0.02	0.07	0.03	0.07	0.07
MCIp control	KIAA0430	Epi00178_KIAA0430.1_CpG_4	NA	NA	NA	NA		NA	NA	NA	NA	NA	NA	NA	NA	NA	NA	NA	NA	NA	NA	NA	NA	NA	NA	NA	NA	NA	NA	NA	NA	NA	NA	NA	NA	NA	NA	NA	NA	NA	NA	NA	NA	NA	NA	NA	NA	NA	NA
MCIp control	KIAA0430	Epi00179_KIAA0430.2_CpG_1.2	0.0628571	0.064	0.07	0.065		0.08	0.07	0.06	0.06	0.06	0.07	0.04	0.1	0.07	0.06	0.08	0.05	0.06	0.05	0.05	0.05	0.07	0.07	0.07	0.08	0.05	0.05	0.07	0.05	0.05	0.07	0.06	0.05	0.08	0.08	0.06	0.07	0.06	0.08	0.06	0.06	0.06	0.09	0.08	0.05	0.07	0.05
MCIp control	KIAA0430	Epi00179_KIAA0430.2_CpG_3	0.0128571	0.028	0.0157143	0.0225		0.01	0.01	0.01	0.02	0.01	0	0.03	0.02	0.05	0.04	0.07	0.03	0.01	0.01	0.02	0.02	0.01	0.02	0.02	0.04	0.02	0.01	0.01	0.03	0.01	0.01	0.01	0.02	0.01	0.01	0.01	0.04	0.01	0.02	0.03	0.02	0.02	0.02	0.01	0.02	0.02	0.02
MCIp control	KIAA0430	Epi00179_KIAA0430.2_CpG_4.5	0.0114286	0.01	0.0157143	0.0125		0.03	0.01	0.01	0.01	0.01	0	0.01	0.02	0.02	0	0.01	0.01	0.01	0.01	0	0.01	0.01	0.01	0.01	0.01	0	0.01	0.02	0.01	0.01	0.01	0.02	0.01	0	0.01	0.01	0.02	0.01	0.01	0.01	0.02	0.01	0.01	0.02	0.02	0.02	0.02
MCIp control	KIAA0430	Epi00179_KIAA0430.2_CpG_6	0.015	0.0188889	0.0266667	0.0225		NA	0.02	0.03	0.02	0	0.02	0	0.02	NA	0	0.08	0.01	0.01	0	0.04	0	0.01	0.07	NA	0	0.04	0.05	0	0	0	0.06	0.01	0.03	0.01	0	NA	0	0	0.02	0.02	0	0.05	0.05	0.01	0	0	NA
MCIp control	KIAA0430	Epi00179_KIAA0430.2_CpG_7	0.0457143	0.053	0.0514286	0.04		0.06	0.05	0.06	0.04	0.04	0.04	0.03	0.07	0.05	0.04	0.07	0.05	0.05	0.06	0.04	0.04	0.06	0.03	0.04	0.06	0.06	0.05	0.04	0.04	0.05	0.04	0.05	0.05	0.04	0.04	0.04	0.05	0.05	0.03	0.03	0.05	0.05	0.04	0.06	0.06	0.04	0.06
MCIp control	KIAA0430	Epi00179_KIAA0430.2_CpG_8.9	0.0328571	0.038	0.0371429	0.0225		0.05	0.03	0.03	0.02	0.04	0.02	0.04	0.03	0.05	0.02	0.05	0.06	0.04	0.02	0.04	0.04	0.03	0.03	0.03	0.03	0.03	0.04	0.05	0.03	0.01	0.01	0.03	0.05	0.02	0.05	0.03	0.05	0.04	0.03	0.02	0.02	0.02	0.04	0.04	0.04	0.04	0.04
MCIp control	KIAA0430	Epi00179_KIAA0430.2_CpG_10	0.00142857	0.002	0.00285714	0		0.01	0	0	0	0	0	0	0.01	0.01	0	0	0	0	0	0	0	0	0	0.01	0	0	0	0	0	0	0	0	0	0	0	0	0	0	0	0	0	0	0	0.02	0	0	0
MCIp control	TPP2	Epi00181_TPP2.1_CpG_1.2	0.07	0.057	0.0428571	0.0475		0.19	0.04	0.06	0.05	0.04	0.05	0.06	0.05	0.07	0.05	0.06	0.05	0.04	0.07	0.05	0.05	0.08	0.05	0.05	0.04	0.08	0.05	0.06	0.06	0.05	0.05	0.06	0.06	0.06	0.04	0.04	0.06	0.05	0.03	0.06	0.05	0.05	0.03	0.05	0.05	0.04	0.03
MCIp control	TPP2	Epi00181_TPP2.1_CpG_3.4.5	0.0485714	0.05	0.0642857	0.045		0.09	0.04	0.03	0.06	0.03	0.04	0.05	0.05	0.07	0.03	0.04	0.06	0.05	0.04	0.06	0.06	0.04	0.05	0.05	0.04	0.05	0.04	0.05	0.05	0.05	0.06	0.06	0.04	0.06	0.04	0.04	0.03	0.04	0.04	0.05	0.06	0.03	0.04	0.07	0.05	0.05	0.15
MCIp control	TPP2	Epi00181_TPP2.1_CpG_6.7	0.01	0.023	0.01	0.015		0.03	0	0	0.02	0.01	0	0.01	0.04	0.04	0.02	0.02	0.02	0.04	0.01	0.01	0.03	0	0.01	0.01	0	0.01	0.01	0.01	0.01	0.01	0	0.01	0.01	0	0.02	0	0.01	0.01	0	0.03	0.02	0.01	0.01	0.02	0.03	0.01	0
MCIp control	TPP2	Epi00181_TPP2.1_CpG_8.9.10	0.1	0.101	0.131429	0.1075		0.11	0.13	0.09	0.07	0.1	0.1	0.1	0.13	0.12	0.06	0.1	0.09	0.12	0.09	0.1	0.13	0.07	0.1	0.13	0.09	0.07	0.1	0.06	0.1	0.1	0.13	0.12	0.12	0.09	0.09	0.11	0.1	0.09	0.08	0.11	0.13	0.11	0.14	0.15	0.1	0.11	0.22
MCIp control	TPP2	Epi00181_TPP2.1_CpG_11	0.0214286	0.019	0.0171429	0.02		0.05	0.03	0.01	0.01	0.02	0.01	0.02	0.03	0.02	0.01	0	0.01	0.07	0.01	0.03	0	0.01	0.01	0.07	0.01	0.01	0.01	0.01	0	0	0.02	0	0.01	0	0.02	0.01	0.01	0.01	0.02	0.04	0.01	0.01	0.03	0.02	0.01	0.03	0.03
MCIp control	TPP2	Epi00181_TPP2.1_CpG_12	0.0542857	0.055	0.0533333	0.05		0.08	0.06	0.05	0.03	0.05	0.06	0.05	0.05	0.07	0.04	0.05	0.04	0.04	0.07	0.09	0.06	0.04	0.05	0.08	0.1	0.07	0.04	0.04	0.05	0.12	0.03	0.06	0.05	0.06	0.06	0.05	0.05	0.09	0.06	0.04	0.05	0.05	0.07	0.07	0.05	0.03	NA
MCIp control	TPP2	Epi00181_TPP2.1_CpG_13.14.15.16	NA	NA	NA	NA		NA	NA	NA	NA	NA	NA	NA	NA	NA	NA	NA	NA	NA	NA	NA	NA	NA	NA	NA	NA	NA	NA	NA	NA	NA	NA	NA	NA	NA	NA	NA	NA	NA	NA	NA	NA	NA	NA	NA	NA	NA	NA
MCIp control	TPP2	Epi00182_TPP2.2_CpG_1.2.3	NA	NA	NA	NA		NA	NA	NA	NA	NA	NA	NA	NA	NA	NA	NA	NA	NA	NA	NA	NA	NA	NA	NA	NA	NA	NA	NA	NA	NA	NA	NA	NA	NA	NA	NA	NA	NA	NA	NA	NA	NA	NA	NA	NA	NA	NA
MCIp control	TPP2	Epi00182_TPP2.2_CpG_4	0.0114286	0.00875	0.01	0.00333333		0.01	0.01	0.04	0.01	0.01	0	0	0.02	0.02	0	0	0	NA	0.01	0.01	0.01	NA	0.01	0.01	0	0	0	0	0	0.01	0	0.01	0	0	0	0.01	0.07	0.01	NA	0	0	0.01	0.01	0.02	NA	0.01	0
MCIp control	TPP2	Epi00182_TPP2.2_CpG_5.6	0.126667	0.13	0.142	0.12		0.12	0.13	NA	0.14	0.15	0.1	0.12	0.12	0.12	0.09	0.13	0.19	NA	0.11	0.15	0.13	NA	0.16	0.17	0.11	0.12	0.12	0.17	0.16	0.12	0.15	0.14	0.16	0.14	0.16	0.15	NA	0.11	NA	0.11	0.14	0.11	0.1	0.17	NA	0.11	NA
MCIp control	TPP2	Epi00182_TPP2.2_CpG_7.8	0.0557143	0.04875	0.0483333	0.06		0.06	0.05	0.08	0.06	0.05	0.06	0.03	0.04	0.04	0.05	0.03	0.06	NA	0.04	0.07	0.06	NA	0.05	0.03	0.03	0.05	0.07	0.03	0.03	0.04	0.03	0.04	0.06	0.04	0.06	0.04	0.09	0.05	NA	0.07	0.05	0.06	0.04	0.05	NA	0.02	0.07
MCIp control	TPP2	Epi00182_TPP2.2_CpG_9	0.0371429	0.0225	0.0266667	0.0233333		0.02	0.01	0.14	0.02	0.03	0.02	0.02	0.02	0.02	0.05	0.02	0.02	NA	0.01	0.02	0.02	NA	0.02	0.02	0.02	0.02	0.01	0.02	0.02	0.02	0.02	0.03	0.02	0.02	0.01	0.02	0.05	0.03	NA	0.02	0.04	0.01	0.02	0.02	NA	0.05	0.04
MCIp control	TPP2	Epi00182_TPP2.2_CpG_10	0.0428571	0.03375	0.0233333	0.0433333		0.04	0.03	0.08	0.02	0.04	0.04	0.05	0.05	0.04	0.01	0.07	0.02	NA	0.03	0.02	0.03	NA	0.03	0.02	0.03	0.03	0.01	0.03	0.02	0.03	0.06	0.04	0.01	0.03	0.01	0.04	0.11	0.03	NA	0.03	0.07	0.03	0.04	0.03	NA	0.03	0
MCIp control	MMP7	Epi00162_MMP7.1_CpG_1	0.365714	0.36	0.391429	0.3375		0.41	0.42	0.42	0.36	0.3	0.38	0.27	0.46	0.39	0.38	0.36	0.31	0.28	0.37	0.34	0.32	0.39	0.35	0.35	0.33	0.35	0.33	0.38	0.39	0.39	0.31	0.3	0.38	0.38	0.33	0.33	0.39	0.36	0.37	0.29	0.34	0.35	0.4	0.51	0.46	0.4	0.3
MCIp control	MMP7	Epi00162_MMP7.1_CpG_2	0.132857	0.148	0.174286	0.13		0.16	0.16	0.18	0.11	0.1	0.14	0.08	0.27	0.18	0.15	0.13	0.12	0.1	0.13	0.12	0.12	0.16	0.12	0.13	0.13	0.16	0.1	0.14	0.15	0.15	0.11	0.1	0.11	0.12	0.09	0.13	0.13	0.16	0.12	0.1	0.13	0.17	0.2	0.3	0.22	0.13	0.11
MCIp control	MMP7	Epi00162_MMP7.1_CpG_3	0.132857	0.148	0.174286	0.13		0.16	0.16	0.18	0.11	0.1	0.14	0.08	0.27	0.18	0.15	0.13	0.12	0.1	0.13	0.12	0.12	0.16	0.12	0.13	0.13	0.16	0.1	0.14	0.15	0.15	0.11	0.1	0.11	0.12	0.09	0.13	0.13	0.16	0.12	0.1	0.13	0.17	0.2	0.3	0.22	0.13	0.11
MCIp control	MMP7	Epi00162_MMP7.1_CpG_4	0.117143	0.113	0.144286	0.1125		0.23	0.12	0.15	0.05	0.16	0.07	0.04	0.27	0.17	0.11	0.08	0.09	0.09	0.07	0.08	0.05	0.12	0.08	0.15	0.11	0.12	0.08	0.07	0.11	0.03	0.13	0.05	0.1	0.08	0.04	0.06	0.1	0.11	0.06	0.13	0.06	0.2	0.13	0.2	0.25	0.12	0.13
MCIp control	MMP7	Epi00162_MMP7.1_CpG_5	0.0814286	0.108	0.108571	0.0875		0.06	0.11	0.12	0.08	0.06	0.09	0.05	0.11	0.1	0.12	0.08	0.1	0.09	0.14	0.09	0.11	0.14	0.12	0.11	0.14	0.15	0.1	0.11	0.12	0.14	0.1	0.09	0.1	0.13	0.08	0.11	0.11	0.13	0.09	0.07	0.09	0.1	0.15	0.1	0.15	0.06	0.1
[truncated: 6 more columns]
